# Supplementary material for: Polycyclic Aromatic Hydrocarbon-Induced Changes in Bacterial Community Structure under Anoxic Nitrate Reducing Conditions
Source: Front Microbiol. 2016 Nov 8;7:1775. doi: 10.3389/fmicb.2016.01775 (PMC5099901; doi:10.3389/fmicb.2016.01775)
Supplement: Table S5 — Relative abundance of the different phylotypes in the samples analyzed in this work at the genus level. [file Table5.XLSX]

## Sheet: Sheet1
Taxon	RPW-Ia	RPW-N	RPW-2MN	RPS-Ia	RPS-Ib	RPS-N	RPS-2MN	RPCal-Ia	RPCal-Ib	RPCal-N	RPCal-2MN	RPCal-HMN	AS-Ia	AS-Ib	AS-N	AS-2MN	AS-HMN	CP-Ia	CP-Ib	CP-N	CP-2MN	CP-HMN	FdP-Ia	FdP-Ib	FdP-N	FdP2-2MN	FdP-HMN	MS-Ia	MS-Ib	MS-N	MS-2MN	MS-HMN
Unclassified;Other;Other;Other;Other;Other	0	0.000675676	0	0	0.000503187	0	0	0	0	0	0	0.000316056	0	0	0	0	0.000150864	0	0	0.000241604	0.00250798	0	0.000846979	0	0.00114242	0	0	0	0	0	0	0		Legend	i.e.
k__Bacteria;Other;Other;Other;Other;Other	0.0204891	0.152027	0.101002	0.0182101	0.0213016	0.163794	0.173084	0.0121609	0.0140948	0.0462324	0.0665967	0.0730088	0.0263393	0.0262266	0.0875908	0.0875281	0.0882553	0.00674279	0.00497117	0.00471128	0.000797994	0.00766729	0.169678	0.108836	0.0738766	0.0583902	0.0657045	0.0176371	0.0183846	0.0131263	0.0125461	0.0200205		Value >1	0.02
k__Bacteria;p__;c__;o__;f__;g__	0	0	0	0	0	0	0	0	0	0	0	0	0	0	0	0	0	0	0	0	0	0	0	0	0	0	0	0.000518739	0	0	0	0		Value =0	0
k__Bacteria;p__Acidobacteria;Other;Other;Other;Other	0.00231328	0	0.000131857	0.000933852	0.000670916	0	0.000114247	0	0.000243013	0.000150105	0.000524384	0	0	0	0	0	0	0	0	0.000120802	0	0.000580855	0	0	0	0	0	0.000129685	0	0	0	0		0<Value>1	0.0015
k__Bacteria;p__Acidobacteria;c__;o__;f__;g__	0	0	0	0.000466926	0.000335458	0	0.000114247	0.00771749	0.00413123	0.00255179	0.00209754	0.00600506	0.000767165	0	6.15536e-05	0	7.54318e-05	0	0	0	0	0	0	0	0	0	0	0	0	0	0	0
k__Bacteria;p__Acidobacteria;c__AT-s2-57;o__;f__;g__	0	0	0	0	0	0	0	0	0	0	0	0	0	0	0	0	0	0	0	0	0	0	0	0	0	0	0	0.000518739	0.00061282	0	0	0
k__Bacteria;p__Acidobacteria;c__AT-s54;o__;f__;g__	0	0	0	0.000466926	0.000503187	0.000689525	0.000571233	0.000233863	0	0	0	0	0	0	0	0	0	0	0	0	0	0	0	0	0	0	7.25216e-05	0	0	0	0	0.000394104
k__Bacteria;p__Acidobacteria;c__Acidobacteria;o__Acidobacteriales;Other;Other	0	0	0.000263713	0	0	0	0.000571233	0	0.000486027	0.00060042	0.00104877	0	0.000127861	0.000147341	0.000123107	0	7.54318e-05	0	0	0.000120802	0	0.000348513	0	0	0	0	0	0	0	0	0	0
k__Bacteria;p__Acidobacteria;c__Acidobacteria;o__Acidobacteriales;f__Koribacteraceae;Other	0	0.000675676	0.00131857	0	0	0.000438789	0.00102822	0.000467727	0.000243013	0.00195137	0.00209754	0.00379267	0	0	0	0.00017298	0	0.000326264	0.000795387	0.000362406	0.00136799	0.000697026	0	0	0	0	0	0	0	0	0	0
k__Bacteria;p__Acidobacteria;c__Acidobacteria;o__Acidobacteriales;f__Koribacteraceae;g__	0	0.000168919	0	0	0	0	0	0.000935454	0.00072904	0.00210147	0.00524384	0.00442478	0	0	0	0	0	0.000652529	0.00059654	0.00302005	0.000797994	0.000232342	0	0	0	0	0	0	0	0	0	0
k__Bacteria;p__Acidobacteria;c__Acidobacteria;o__Acidobacteriales;f__Koribacteraceae;g__Candidatus Koribacter	0	0	0	0	0	0	0	0	0.000243013	0.000150105	0	0	0	0	0	0	0	0	0	0	0	0	0	0	0	0	0	0	0	0	0	0
k__Bacteria;p__Acidobacteria;c__Acidobacteria-5;o__;f__;g__	0	0.00152027	0.000263713	0.000155642	0	6.26841e-05	0	0.000467727	0.00267315	0.00120084	0.000524384	0.000316056	0	0	0	0	0	0	0	0	0	0	0	0	0	0	0	0	0	0	0	0
k__Bacteria;p__Acidobacteria;c__Acidobacteria-6;o__BPC015;f__;g__	0	0.000675676	0.000527426	0	0	0	0	0.000467727	0.000486027	0.000450315	0.000524384	0	0	0	0	0	0	0	0	0	0	0	0	0	0.000190404	0.000409277	0.000145043	0.000129685	0.00061282	9.24385e-05	0	0
k__Bacteria;p__Acidobacteria;c__Acidobacteria-6;o__CCU21;f__;g__	0.00231328	0.00135135	0.00237342	0.00357977	0.00234821	0.00075221	0.00262767	0.00724977	0.00486027	0.00210147	0.00681699	0.0028445	0	0.000294681	0	0	0	0	0	0	0	0	0	0	0	6.82128e-05	7.25216e-05	0	0.00061282	0	0	7.88208e-05
k__Bacteria;p__Acidobacteria;c__Acidobacteria-6;o__iii1-15;Other;Other	0	0.000337838	0.000131857	0.000155642	0	0.000376105	0	0.00070159	0.00121507	0.000150105	0.000524384	0.000632111	0	0	0	0.000345961	0	0	0	0	0	0	0	0	0	0	0	0	0	0	0	0
k__Bacteria;p__Acidobacteria;c__Acidobacteria-6;o__iii1-15;f__;g__	0.0224719	0.0119932	0.0134494	0.0182101	0.0192888	0.00683257	0.00674055	0.121141	0.103038	0.0579406	0.0440482	0.0439317	0	0	0.000984858	0.00190278	0.00150864	0.0165307	0.01034	0.00519449	0.00809394	0.0101069	0	0	0	0	0.000507651	0	0	0	0	0
k__Bacteria;p__Acidobacteria;c__Acidobacteria-6;o__iii1-15;f__RB40;g__	0.000991408	0.00101351	0.00487869	0.000311284	0.00184502	0.001191	0.000571233	0.00724977	0.0102066	0.00465326	0.00471945	0.0085335	0	0	0	0	0	0.000108755	0	0	0	0	0	0	0	0	0	0	0	0	0	0
k__Bacteria;p__Acidobacteria;c__Acidobacteria-6;o__iii1-15;f__mb2424;g__	0.00727032	0.00219595	0.00171414	0.00420233	0.00201275	0.00244468	0.00377014	0.0182413	0.0157959	0.0058541	0.00943891	0.00821745	0.000127861	0.000736703	0.000984858	0.000691922	0.00150864	0.00228385	0.00119308	0	0	0	0	0	0	0	0	0	0	0	0	0
k__Bacteria;p__Acidobacteria;c__BPC102;o__;f__;g__	0.00132188	0	0	0.000622568	0.00100637	0.000814894	0.000456986	0.000233863	0.000486027	0.00030021	0.00157315	0.000948167	0.000767165	0.00103138	0.00141573	0.00190278	0.00181036	0	0	0	0	0	0.00112931	0.000806192	0.00399848	0.00272851	0.00094278	0.00363118	0.00330923	0.000184877	0	0.000315283
k__Bacteria;p__Acidobacteria;c__Chloracidobacteria;o__;f__;g__	0.00264375	0.000844595	0.000131857	0.00077821	0.00234821	0.000376105	0.000456986	0.0306361	0.0337789	0.0316722	0.0199266	0.0293932	0	0	0	0	0	0.000326264	0	0.000120802	0	0	0	0	0	0	0	0.00025937	0.000122564	0	0	0
k__Bacteria;p__Acidobacteria;c__EC1113;o__;f__;g__	0	0.000168919	0.00039557	0	0	0	0	0	0	0	0	0	0	0	0	0	0	0.000326264	0.000198847	0	0	0	0	0	0	0	0	0	0	0	0	0
k__Bacteria;p__Acidobacteria;c__Holophagae;o__Holophagales;f__Holophagaceae;g__	0.000991408	0	0	0.000933852	0.000838645	0	0	0	0	0	0	0	0	0	0	0	0	0	0	0	0	0	0	0	0	0	0	0	0	0	0	0
k__Bacteria;p__Acidobacteria;c__Holophagae;o__Holophagales;f__Holophagaceae;g__Geothrix	0	0	0	0	0.000838645	0	0.000228493	0	0	0	0	0	0	0	0	0	0	0	0	0	0	0	0	0	0	0	0	0	0	0	0	0
k__Bacteria;p__Acidobacteria;c__MVS-40;o__;f__;g__	0.000330469	0.00118243	0.00118671	0.00124514	0.000670916	0.00106563	0.00148521	0.0025725	0.00194411	0.0148604	0.00681699	0.0107459	0	0.000147341	0	0	0	0	0	0	0	0	0	0	0	6.82128e-05	0	0.000129685	0	0	0	0
k__Bacteria;p__Acidobacteria;c__OS-K;o__;f__;g__	0.000330469	0	0.000527426	0.000933852	0.00100637	0.00075221	0.000228493	0	0	0	0	0	0	0	0	0	0	0	0	0	0	0	0.0042349	0.00257981	0.00780655	0.00668486	0.00812242	0.00648424	0.0091923	0	0	7.88208e-05
k__Bacteria;p__Acidobacteria;c__PAUC37f;o__;f__;g__	0.000330469	0.000506757	0.000922996	0	0.000167729	6.26841e-05	0	0	0.00072904	0.000150105	0	0.000316056	0	0	0	0	0	0	0	0	0	0	0	0	0	0	0	0	0	0	0	0
k__Bacteria;p__Acidobacteria;c__RB25;o__;f__;g__	0	0.00101351	0.00105485	0.000311284	0.000503187	0.000125368	0.00034274	0.00163704	0.00145808	0.00120084	0.00104877	0.000632111	0	0	0	0	0	0	0	0	0	0	0	0	0.00114242	0.00150068	0.00137791	0.000778109	0.00159333	0	0	0
k__Bacteria;p__Acidobacteria;c__S035;o__;f__;g__	0.000660939	0.00371622	0.00369198	0	0.000167729	6.26841e-05	0	0.00187091	0.00413123	0.00135095	0.000524384	0.00126422	0	0	0	0	0	0	0	0	0	0	0	0	0	0	0	0	0	0	0	0
k__Bacteria;p__Acidobacteria;c__Solibacteres;o__Solibacterales;f__Solibacteraceae;g__Candidatus Solibacter	0.00396563	0.00523649	0.00145042	0.00357977	0.00150956	0.000940262	0.00251342	0.01029	0.0123937	0.0058541	0.00734137	0.00505689	0.0023015	0.00147341	0.000984858	0.000345961	0.00143321	0.0109842	0.0123285	0.00338246	0.00490196	0.0238151	0	0	0.000190404	0.000204638	0.000797737	0	0	0	0.000184502	0
k__Bacteria;p__Acidobacteria;c__Sva0725;o__Sva0725;f__;g__	0.00198282	0.0089527	0.00646097	0.00342412	0.00218048	0.00200589	0.00159945	0.00771749	0.00801944	0.00135095	0.00157315	0.00252845	0.00115075	0.00103138	0	0	0	0.000108755	0	0	0	0	0.00564653	0.00580458	0	0.000409277	0	0.00220464	0.00416718	0	0	0.000315283
k__Bacteria;p__Acidobacteria;c__TM1;o__;f__;g__	0	0.000506757	0.00039557	0	0	0.000501473	0.0017137	0	0	0	0	0.000316056	0	0	0	0	0	0	0	0	0	0	0	0	0	0	0	0	0	0	0	0
k__Bacteria;p__Acidobacteria;c__iii1-8;o__32-20;f__;g__	0	0	0	0	0	0	0	0.00187091	0.00145808	0.000150105	0.000524384	0.000316056	0	0	0	0	0	0	0	0	0	0	0	0	0	0	0	0	0	0	0	0
k__Bacteria;p__Acidobacteria;c__iii1-8;o__DS-18;f__;g__	0.00693985	0.010473	0.0137131	0.00762646	0.00486414	0.0245722	0.0206786	0.0142657	0.0121507	0.0517863	0.0146827	0.0167509	0	0	0	0.000345961	0	0	0.000198847	0.705484	0.622663	0.251975	0	0	0	0	0.0108782	0	0	0	0	0
k__Bacteria;p__Acidobacteria;c__iii1-8;o__SJA-36;f__;g__	0	0.000506757	0.000659283	0.00217899	0.0011741	0.00175516	0.000456986	0	0	0.000750525	0	0.000948167	0.000255722	0.000147341	0	0	0.000150864	0	0	0	0	0	0	0	0	0	0	0	0	0	0	0
k__Bacteria;p__Actinobacteria;Other;Other;Other;Other	0	0.00202703	0.00158228	0	0	0.000376105	0.000571233	0.000233863	0.000243013	0.000150105	0	0	0	0	6.15536e-05	0.00017298	0.000226296	0	0	0	0	0	0	0.000161238	0.000380807	0.000136426	0	0	0	0	0	7.88208e-05
k__Bacteria;p__Actinobacteria;c__Acidimicrobiia;o__Acidimicrobiales;Other;Other	0	0.000168919	0	0	0.000167729	0.000125368	0	0.00187091	0.000972053	0.00030021	0.000524384	0	0	0	0.000553983	0.000864902	0.000226296	0.00141381	0.00338039	0	0	0	0	0	0	0	7.25216e-05	0.00298275	0.000980512	0.00924385	0.00399754	0.0104832
k__Bacteria;p__Actinobacteria;c__Acidimicrobiia;o__Acidimicrobiales;f__;g__	0.000330469	0	0.000527426	0.000622568	0.000167729	0.000125368	0.000114247	0.00327409	0.00413123	0.00105074	0.00209754	0.000316056	0	0	0	0	0	0.00250136	0.00258501	0	0	0	0	0	0	0	0.000145043	0.00285307	0.000980512	0.000277316	0.000123001	0.000394104
k__Bacteria;p__Actinobacteria;c__Acidimicrobiia;o__Acidimicrobiales;f__AKIW874;g__	0.000330469	0	0.000131857	0	0	0	0.000114247	0.000233863	0	0	0	0	0	0	0	0	0	0	0	0	0	0	0	0	0	0	0	0	0	0	0	0
k__Bacteria;p__Actinobacteria;c__Acidimicrobiia;o__Acidimicrobiales;f__C111;g__	0.00495704	0.000168919	0.000263713	0.00326848	0.00268366	0.000313421	0.000799726	0.00116932	0.00170109	0.00195137	0.00157315	0.00252845	0	0	0.000123107	0	0	0	0	0	0	0	0	0	0.0051409	0.0026603	0.00580173	0.00570613	0.00514769	0.00730264	0.00313653	0.0116655
k__Bacteria;p__Actinobacteria;c__Acidimicrobiia;o__Acidimicrobiales;f__EB1017;g__	0	0.00219595	0.00527426	0	0	0.00112831	0.000571233	0.000233863	0.000486027	0.000150105	0.000524384	0	0.0023015	0.00309415	0.00584759	0.00328663	0.00218752	0	0	0	0	0	0	0	0.000190404	6.82128e-05	0	0	0	0.000462193	0.000184502	0
k__Bacteria;p__Actinobacteria;c__Acidimicrobiia;o__Acidimicrobiales;f__Iamiaceae;Other	0	0	0	0	0.000335458	0.000188052	0	0.000467727	0.000243013	0	0	0	0	0	0	0	7.54318e-05	0.000326264	0	0	0	0	0	0	0	0	0	0	0	0	0	0
k__Bacteria;p__Actinobacteria;c__Acidimicrobiia;o__Acidimicrobiales;f__Iamiaceae;g__	0	0	0	0	0	0	0	0	0	0	0	0	0	0	0.000123107	0.00017298	0	0	0.000198847	0	0	0	0	0	0	0	0	0	0	0	0	0
k__Bacteria;p__Actinobacteria;c__Acidimicrobiia;o__Acidimicrobiales;f__Iamiaceae;g__Iamia	0	0	0	0	0	0.000188052	0	0.000467727	0	0.00030021	0.000524384	0	0	0	0.000246214	0.00017298	0	0.00108755	0.00119308	0	0	0	0	0	0	0	0	0	0	0	0	0
k__Bacteria;p__Actinobacteria;c__Acidimicrobiia;o__Acidimicrobiales;f__JdFBGBact;g__	0	0	0	0	0	0	0	0	0	0	0	0.000316056	0	0	0	0	0	0	0	0	0	0	0	0	0	0	0	0.0059655	0.00232872	9.24385e-05	0	7.88208e-05
k__Bacteria;p__Actinobacteria;c__Acidimicrobiia;o__Acidimicrobiales;f__Microthrixaceae;g__	0.000330469	0	0	0	0.000167729	0	0	0	0	0	0	0	0	0	0	0	0	0	0	0	0	0	0	0	0	0.000136426	0	0	0.000245128	0	0.000553506	7.88208e-05
k__Bacteria;p__Actinobacteria;c__Acidimicrobiia;o__Acidimicrobiales;f__SC3-41;g__	0	0	0	0	0	0	0	0	0	0	0	0	0	0	0	0	0	0	0	0	0	0	0	0	0	0	0	0.000129685	0.000245128	0	0.000123001	0.000157642
k__Bacteria;p__Actinobacteria;c__Acidimicrobiia;o__Acidimicrobiales;f__koll13;g__	0.00363516	0.00945946	0.00949367	0.000622568	0.000838645	0.0143547	0.00731178	0.00304022	0.00315917	0.00150105	0.00157315	0.00158028	0.00115075	0.00397819	0.0497969	0.026812	0.0181036	0.0265362	0.0274408	0.000120802	0.000113999	0.00755112	0.000846979	0.00145114	0.00266565	0.00225102	0.00304591	0.0348852	0.0201005	0.0901276	0.0449569	0.0537558
k__Bacteria;p__Actinobacteria;c__Acidimicrobiia;o__Acidimicrobiales;f__ntu14;g__	0	0	0	0	0	0	0	0	0	0	0	0	0	0	0	0	0	0	0	0	0	0	0	0	0.000380807	0.000204638	0.000507651	0.000518739	0.000245128	0	0.000123001	7.88208e-05
k__Bacteria;p__Actinobacteria;c__Acidimicrobiia;o__Acidimicrobiales;f__wb1_P06;g__	0	0	0	0	0	0	0	0	0	0	0	0	0	0	0	0	0	0	0	0	0	0	0	0	0	0	0.000145043	0.0129685	0.00379949	0.00184877	0.000738007	0.00244345
k__Bacteria;p__Actinobacteria;c__Actinobacteria;o__Actinomycetales;Other;Other	0.00132188	0.000506757	0.000263713	0.00155642	0.00234821	0.000188052	0.000228493	0.000467727	0.00145808	0.000450315	0.000524384	0	0.000767165	0.00176809	0.000984858	0.00155682	0.000754318	0.0079391	0.0214754	0.00398647	0.00490196	0.00755112	0.0237154	0.0230571	0.00171363	0.000613915	0.000870259	0.000648424	0.000367692	0.000277316	0.000246002	7.88208e-05
k__Bacteria;p__Actinobacteria;c__Actinobacteria;o__Actinomycetales;f__;g__	0	0	0	0.000622568	0	0	0	0	0	0	0	0	0	0	0	0	0	0	0	0	0	0	0.0598532	0.0575621	0.00114242	0.000545703	0.000362608	0	0	0	0	0
k__Bacteria;p__Actinobacteria;c__Actinobacteria;o__Actinomycetales;f__Actinomycetaceae;g__	0	0	0	0	0	0	0	0	0	0	0	0	0	0	0	0	0	0	0	0	0	0	0	0	0.000571211	0.000136426	0.000362608	0	0	0	0	0
k__Bacteria;p__Actinobacteria;c__Actinobacteria;o__Actinomycetales;f__Actinomycetaceae;g__Parascardovia	0	0	0	0	0	0	0	0	0	0	0	0	0	0	0	0	0	0	0	0	0	0	0	0.000161238	0	0	0	0	0	0	0	0
k__Bacteria;p__Actinobacteria;c__Actinobacteria;o__Actinomycetales;f__Bogoriellaceae;g__Georgenia	0	0	0	0	0	0	0	0	0	0	0	0	0	0	0	0	0	0.00108755	0.00258501	0.000120802	0.000113999	0.00174257	0	0	0	0	7.25216e-05	0	0	0	0	0
k__Bacteria;p__Actinobacteria;c__Actinobacteria;o__Actinomycetales;f__Brevibacteriaceae;g__Brevibacterium	0	0.000168919	0	0	0	0	0	0	0.000243013	0.000150105	0	0	0	0	0	0.00017298	0	0	0	0	0	0	0	0	0	0	0	0	0	0	0	0
k__Bacteria;p__Actinobacteria;c__Actinobacteria;o__Actinomycetales;f__Cellulomonadaceae;g__Actinotalea	0.000330469	0	0	0	0	0	0	0	0.000486027	0	0	0	0	0	0	0	0	0.000108755	0.000994233	0.00108722	0.00159599	0.00267193	0	0	0	0	0	0	0	0	0	0
k__Bacteria;p__Actinobacteria;c__Actinobacteria;o__Actinomycetales;f__Cellulomonadaceae;g__Cellulomonas	0	0	0	0	0	0	0	0	0	0	0	0	0	0	0	0	0	0	0.000198847	0	0.000455996	0.00255576	0	0	0	0	0	0	0	0	0	0
k__Bacteria;p__Actinobacteria;c__Actinobacteria;o__Actinomycetales;f__Corynebacteriaceae;g__Corynebacterium	0	0	0.000131857	0	0	0	0	0.00304022	0.000486027	0.00030021	0.000524384	0.000316056	0	0	0	0	0	0.000108755	0.000198847	0	0	0.000116171	0	0.000161238	0	0	0	0	0.000122564	0	6.15006e-05	7.88208e-05
k__Bacteria;p__Actinobacteria;c__Actinobacteria;o__Actinomycetales;f__Dermabacteraceae;Other	0	0	0	0	0	0	0	0	0	0	0	0	0	0	0	0	0	0	0	0	0	0	0	0	0	0	0	0.00778109	0.00220615	0.0108153	0.00405904	0.0122961
k__Bacteria;p__Actinobacteria;c__Actinobacteria;o__Actinomycetales;f__Dietziaceae;g__Dietzia	0	0	0	0	0	0	0	0	0	0	0	0	0	0	0	0	0	0.00195759	0.00178962	0	0	0	0	0	0	0	0	0	0	0	0	0
k__Bacteria;p__Actinobacteria;c__Actinobacteria;o__Actinomycetales;f__Geodermatophilaceae;g__	0.000330469	0	0	0	0	0	0	0.00140318	0.000486027	0	0	0	0	0	0	0	0	0.000108755	0.000198847	0	0	0	0	0.000322477	0	0	0	0	0	9.24385e-05	0	0
k__Bacteria;p__Actinobacteria;c__Actinobacteria;o__Actinomycetales;f__Geodermatophilaceae;g__Modestobacter	0	0	0	0	0	0	0	0	0	0	0	0	0	0	0	0	0	0	0	0	0	0	0	0	0	0	0	0	0	9.24385e-05	6.15006e-05	0
k__Bacteria;p__Actinobacteria;c__Actinobacteria;o__Actinomycetales;f__Gordoniaceae;g__Gordonia	0	0	0	0	0	0	0	0	0	0	0	0	0.00613732	0.00707234	0.000246214	0	7.54318e-05	0.000108755	0.000198847	0	0	0	0	0	0	0	0	0	0	0	0	0
k__Bacteria;p__Actinobacteria;c__Actinobacteria;o__Actinomycetales;f__Intrasporangiaceae;Other	0.000330469	0	0.000263713	0.000466926	0.000670916	0.000250737	0.000571233	0.00070159	0.000486027	0.000150105	0.000524384	0	0	0	0	0	0	0.00141381	0.0029827	0	0	0	0	0	0	0	0	0	0	0	0	0
k__Bacteria;p__Actinobacteria;c__Actinobacteria;o__Actinomycetales;f__Intrasporangiaceae;g__	0	0	0	0	0	0	0	0	0	0.000150105	0.000524384	0	0	0	0	0	0	0	0	0	0	0	0	0	0	0	0	0	0	0	0	0
k__Bacteria;p__Actinobacteria;c__Actinobacteria;o__Actinomycetales;f__Intrasporangiaceae;g__Phycicoccus	0	0	0	0	0	0	0	0.000467727	0	0.00030021	0.000524384	0	0	0	0	0	0	0	0	0	0	0	0	0	0	0	0	0	0	0	0	0
k__Bacteria;p__Actinobacteria;c__Actinobacteria;o__Actinomycetales;f__Microbacteriaceae;Other	0.000660939	0	0	0.000622568	0	0	0	0.000233863	0	0	0	0	0.00115075	0.00162075	0.000184661	0.00017298	7.54318e-05	0.00554649	0.00695963	0	0	0	0.0375494	0.0309578	0	0.000136426	0	0.000129685	0	0	6.15006e-05	0
k__Bacteria;p__Actinobacteria;c__Actinobacteria;o__Actinomycetales;f__Microbacteriaceae;g__	0	0	0	0	0	0	0	0.000233863	0	0	0	0	0	0	0	0	0	0.000978793	0.00159077	0	0	0	0	0	0	0	0	0	0	0	6.15006e-05	0
k__Bacteria;p__Actinobacteria;c__Actinobacteria;o__Actinomycetales;f__Microbacteriaceae;g__Agrococcus	0	0	0	0	0	0	0	0.000467727	0	0	0	0	0	0	0	0	0	0	0	0	0	0	0	0	0	0	0	0	0	0	0	0
k__Bacteria;p__Actinobacteria;c__Actinobacteria;o__Actinomycetales;f__Microbacteriaceae;g__Agromyces	0.00132188	0	0	0.000155642	0.000335458	0	0	0.00116932	0.00170109	0	0	0	0	0	0	0	0	0.00609027	0.0089481	0	0	0	0	0	0	0	0	0	0	0	0	0
k__Bacteria;p__Actinobacteria;c__Actinobacteria;o__Actinomycetales;f__Microbacteriaceae;g__Cryobacterium	0	0	0	0	0	0	0	0	0	0	0	0	0	0	0	0	0	0	0	0	0	0	0	0.0020961	0	0	0	0	0	0	0	0
k__Bacteria;p__Actinobacteria;c__Actinobacteria;o__Actinomycetales;f__Microbacteriaceae;g__Leucobacter	0	0	0	0	0.000167729	0	0	0.00140318	0.00170109	0.000150105	0.000524384	0	0.000255722	0.000442022	0.000184661	0	0	0	0	0	0	0	0	0	0	0	0	0.00025937	0	0	6.15006e-05	0
k__Bacteria;p__Actinobacteria;c__Actinobacteria;o__Actinomycetales;f__Microbacteriaceae;g__Microbacterium	0	0	0	0	0.000167729	0	0	0.00070159	0.000486027	0.000750525	0	0	0	0	0	0	0	0	0.000198847	0	0	0	0	0	0	0	0	0	0	0.000277316	6.15006e-05	0.000157642
k__Bacteria;p__Actinobacteria;c__Actinobacteria;o__Actinomycetales;f__Microbacteriaceae;g__Microcella	0	0	0	0	0	0	0	0	0	0	0	0	0	0	0	0	0	0	0	0	0	0	0.00367024	0.00838439	0	0	0	0	0	0	0	0
k__Bacteria;p__Actinobacteria;c__Actinobacteria;o__Actinomycetales;f__Microbacteriaceae;g__Rathayibacter	0	0	0	0	0	0	0	0	0	0	0	0	0	0	0	0	0	0	0	0	0	0	0	0.000161238	0	0	0	0	0	0.000184877	0	0
k__Bacteria;p__Actinobacteria;c__Actinobacteria;o__Actinomycetales;f__Micrococcaceae;Other	0	0	0.000131857	0	0	0	0	0.000233863	0.00072904	0.000450315	0	0.000316056	0	0	0	0	0	0	0	0	0	0	0	0	0	0	0	0	0	0	0	0
k__Bacteria;p__Actinobacteria;c__Actinobacteria;o__Actinomycetales;f__Micrococcaceae;g__	0.00198282	0.000675676	0.000527426	0	0.000167729	0.000313421	0	0.0147334	0.00656136	0.00315221	0.00262192	0.000948167	0	0	0	0.00017298	0	0.000652529	0.000198847	0	0	0	0	0	0.000190404	0	0	0.000129685	0	0.00101682	0	7.88208e-05
k__Bacteria;p__Actinobacteria;c__Actinobacteria;o__Actinomycetales;f__Micrococcaceae;g__Citricoccus	0	0	0	0	0	0	0	0	0	0	0	0	0	0	0	0	0	0	0	0	0	0	0	0	0	0	0	0.00181559	0.00110308	0.000739508	0.000492005	0.00094585
k__Bacteria;p__Actinobacteria;c__Actinobacteria;o__Actinomycetales;f__Micrococcaceae;g__Kocuria	0	0	0	0	0	0	0	0	0	0	0	0	0	0	0	0	0	0	0	0	0	0	0	0	0	0.000136426	0	0	0	0	0	0
k__Bacteria;p__Actinobacteria;c__Actinobacteria;o__Actinomycetales;f__Micrococcaceae;g__Microbispora	0	0	0	0	0	0	0	0	0	0	0	0	0	0	0	0	0	0	0	0	0	0	0	0	0	0.000136426	0	0	0	0	0	0
k__Bacteria;p__Actinobacteria;c__Actinobacteria;o__Actinomycetales;f__Micrococcaceae;g__Micrococcus	0	0.000168919	0	0	0	0	0	0	0	0.00030021	0.00209754	0.000316056	0	0	0	0	0	0	0	0	0	0	0	0	0.000380807	0	0	0	0	0	0.000123001	0
k__Bacteria;p__Actinobacteria;c__Actinobacteria;o__Actinomycetales;f__Micrococcaceae;g__Rothia	0	0	0	0	0	0	0	0	0	0	0.000524384	0	0	0	0	0	0	0	0	0	0	0	0	0.000161238	0	0	0	0	0	0	0	0
k__Bacteria;p__Actinobacteria;c__Actinobacteria;o__Actinomycetales;f__Micromonosporaceae;g__	0	0	0	0	0.000167729	0	0	0	0	0	0	0	0.000127861	0	0	0	0	0	0	0	0	0	0	0	0	0	0	0	0	0	0	0
k__Bacteria;p__Actinobacteria;c__Actinobacteria;o__Actinomycetales;f__Micromonosporaceae;g__Pilimelia	0	0	0	0	0	0	0	0.000467727	0	0	0	0	0	0	0	0	0	0	0	0	0	0	0	0	0	0	0	0	0	0	0	0
k__Bacteria;p__Actinobacteria;c__Actinobacteria;o__Actinomycetales;f__Mycobacteriaceae;g__Mycobacterium	0	0.0212838	0.0143724	0.000155642	0.000335458	0.00745941	0.00868274	0.00140318	0.000972053	0.000750525	0.00209754	0.000948167	0.11175	0.225726	0.0644466	0.0671164	0.0732443	0.0772159	0.0996222	0.000483209	0.000227998	0.000116171	0	0	0	0.000204638	0	0.000129685	0	0	0	0
k__Bacteria;p__Actinobacteria;c__Actinobacteria;o__Actinomycetales;f__Nocardiaceae;Other	0	0	0	0	0	6.26841e-05	0	0.000467727	0	0.00030021	0	0.000316056	0	0	0	0	0	0	0	0	0	0	0	0	0	0	0	0	0	0	0	0
k__Bacteria;p__Actinobacteria;c__Actinobacteria;o__Actinomycetales;f__Nocardiaceae;g__Rhodococcus	0	0	0	0	0	0	0.000114247	0	0.000243013	0.000150105	0	0	0.00191791	0.00191543	6.15536e-05	0	0	0	0	0	0	0	0	0	0	0	0	0.000129685	0.000122564	0	0.000123001	0.000157642
k__Bacteria;p__Actinobacteria;c__Actinobacteria;o__Actinomycetales;f__Nocardioidaceae;Other	0.000330469	0.000337838	0.000131857	0	0	0	0	0	0	0	0	0	0	0	0	0	0	0	0	0	0	0	0	0	0	0	0	0	0	0	6.15006e-05	0
k__Bacteria;p__Actinobacteria;c__Actinobacteria;o__Actinomycetales;f__Nocardioidaceae;g__	0.00198282	0	0.000659283	0.00108949	0.000503187	0.000376105	0.000228493	0.00210477	0.00121507	0.000150105	0.00104877	0.000316056	0	0	0	0	0	0.000652529	0.00139193	0	0	0	0	0.000161238	0	0	0	0.000129685	0.000122564	0	0	0
k__Bacteria;p__Actinobacteria;c__Actinobacteria;o__Actinomycetales;f__Nocardioidaceae;g__Aeromicrobium	0	0	0	0	0	0	0	0.00187091	0.000972053	0.00030021	0.00367069	0.000316056	0	0	0	0	0	0	0	0	0	0	0	0	0	0	0	0	0	0	0	0
k__Bacteria;p__Actinobacteria;c__Actinobacteria;o__Actinomycetales;f__Nocardioidaceae;g__Friedmanniella	0	0	0	0	0	0	0	0	0	0	0	0	0	0	0	0	0	0	0	0	0	0.000116171	0	0	0	0	0	0	0	0.000831947	0	0
k__Bacteria;p__Actinobacteria;c__Actinobacteria;o__Actinomycetales;f__Nocardioidaceae;g__Nocardioides	0	0	0	0	0	0	0	0	0	0	0	0	0	0	0	0	0	0	0	0	0	0	0	0	0	0	0	0	0.000122564	0	0	7.88208e-05
k__Bacteria;p__Actinobacteria;c__Actinobacteria;o__Actinomycetales;f__Propionibacteriaceae;Other	0	0	0	0	0	6.26841e-05	0	0.000233863	0	0	0	0	0	0	0	0	0	0	0	0	0	0	0	0	0	0	0	0	0	0	0	0
k__Bacteria;p__Actinobacteria;c__Actinobacteria;o__Actinomycetales;f__Propionibacteriaceae;g__	0	0	0	0	0	0	0	0	0	0.000150105	0	0.000632111	0	0	0	0	0	0	0	0	0	0	0	0	0	0	0	0	0	0	0	0
k__Bacteria;p__Actinobacteria;c__Actinobacteria;o__Actinomycetales;f__Propionibacteriaceae;g__Propionibacterium	0.00132188	0.00574324	0.00118671	0.00233463	0.00369004	0.00100295	0.00274192	0.00233863	0.0072904	0.00975683	0.0167803	0.00537295	0.000383583	0.00103138	0.000430875	0.00017298	0.000452591	0.00021751	0.000795387	0.000483209	0.000341997	0.00139405	0.0042349	0.0196711	0.0053313	0	0.000290086	0.000129685	0.000122564	0.00342023	0.00498155	0.0014976
k__Bacteria;p__Actinobacteria;c__Actinobacteria;o__Actinomycetales;f__Pseudonocardiaceae;Other	0	0	0	0	0	0	0	0	0	0	0	0	0	0	0	0	0	0.00021751	0	0	0	0	0	0	0	0	0	0	0	0	0	0
k__Bacteria;p__Actinobacteria;c__Actinobacteria;o__Actinomycetales;f__Pseudonocardiaceae;g__	0	0	0.000131857	0	0	0.000188052	0.000228493	0	0	0	0	0	0	0	0	0	0	0	0	0	0	0	0	0	0	0	0	0	0	0	0	0
k__Bacteria;p__Actinobacteria;c__Actinobacteria;o__Actinomycetales;f__Pseudonocardiaceae;g__Pseudonocardia	0	0	0	0	0	0	0	0	0	0	0	0	0	0	0	0	0	0.000326264	0	0	0	0	0	0	0	0	0	0	0	0	0	0
k__Bacteria;p__Actinobacteria;c__Actinobacteria;o__Actinomycetales;f__Pseudonocardiaceae;g__Saccharopolyspora	0	0	0	0	0	0	0	0	0	0	0	0	0	0	0	0	0	0.00021751	0	0	0	0	0	0	0	0	0	0	0	0	0	0
k__Bacteria;p__Actinobacteria;c__Actinobacteria;o__Actinomycetales;f__Sporichthyaceae;g__	0	0	0	0	0	0	0	0.000233863	0	0	0.000524384	0	0	0	0	0	0	0.000652529	0.00139193	0	0	0	0	0	0	0	0	0	0	0	0	0
k__Bacteria;p__Actinobacteria;c__Actinobacteria;o__Actinomycetales;f__Streptomycetaceae;g__Streptomyces	0	0	0	0	0	0	0	0.000233863	0.000486027	0.000150105	0	0	0	0	0	0	0	0.000108755	0	0	0	0	0	0	0	0	0	0	0	0	0	0
k__Bacteria;p__Actinobacteria;c__Actinobacteria;o__Actinomycetales;f__Yaniellaceae;g__Yaniella	0	0.000168919	0	0	0	0.000125368	0.000685479	0	0.000243013	0	0	0	0	0	0	0	0	0	0	0	0	0	0	0.000322477	0	0	0	0	0	0	0	0
k__Bacteria;p__Actinobacteria;c__Actinobacteria;o__WCHB1-81;f__At425_EubF1;g__	0	0	0	0	0	6.26841e-05	0	0	0	0	0	0	0.000255722	0.000294681	0.00160039	0.00259471	0.000905182	0	0	0	0	0	0.000564653	0	0.000761615	0.00122783	0.000797737	0.00609519	0.00833435	0.000184877	0.000123001	0.000157642
k__Bacteria;p__Actinobacteria;c__KIST-JJY010;o__;f__;g__	0	0	0	0	0	6.26841e-05	0.000114247	0	0	0	0	0	0	0	0	0	0	0	0	0	0	0	0	0	0	0	0	0	0	0	0	0
k__Bacteria;p__Actinobacteria;c__MB-A2-108;o__0319-7L14;f__;g__	0.000330469	0.000506757	0.00039557	0.000155642	0	0.00150442	0.000913972	0.00210477	0.00194411	0.00150105	0.00471945	0.000632111	0	0	0	0	0	0	0	0	0	0	0	0	0	0	0	0	0	0	0	0
k__Bacteria;p__Actinobacteria;c__Nitriliruptoria;o__Euzebyales;f__Euzebyaceae;g__Euzebya	0	0	0	0.000155642	0	0.000125368	0.000114247	0	0	0	0	0	0	0	0	0	0	0	0	0	0	0	0	0	0	0	0	0	0.000245128	0.00129414	0.000307503	0.000394104
k__Bacteria;p__Actinobacteria;c__Nitriliruptoria;o__Nitriliruptorales;f__Nitriliruptoraceae;g__	0	0	0	0	0	0.000313421	0	0	0	0	0	0	0	0	0	0	0	0	0	0	0	0	0.00479955	0.00274105	0.000571211	0.00047749	0.000870259	0.000129685	0.000367692	0.000554631	0.000184502	0.000236463
k__Bacteria;p__Actinobacteria;c__Nitriliruptoria;o__Nitriliruptorales;f__Nitriliruptoraceae;g__Nitriliruptor	0	0	0	0	0	0	0	0	0	0	0	0	0	0	0	0	0	0	0	0	0	0	0	0	0	0	0	0	0	0	0.000123001	0
k__Bacteria;p__Actinobacteria;c__OPB41;o__;f__;g__	0	0	0	0	0	0	0	0	0	0	0	0	0.000127861	0	0.00166195	0.00155682	0.000678887	0	0	0	0	0	0	0	0	0	0	0	0	0	0	0
k__Bacteria;p__Actinobacteria;c__Rubrobacteria;o__Rubrobacterales;f__Rubrobacteraceae;g__Rubrobacter	0	0.000675676	0	0	0	6.26841e-05	0	0	0.000243013	0.000150105	0	0.000316056	0	0	0	0	0	0	0	0	0	0	0	0	0	0	0	0	0	0	0	0
k__Bacteria;p__Actinobacteria;c__Thermoleophilia;o__Gaiellales;f__;g__	0	0	0	0.000311284	0	6.26841e-05	0.000228493	0.000233863	0	0.00030021	0	0.000316056	0.000639304	0.000294681	0.000430875	0.00017298	0.000226296	0	0.000198847	0	0	0	0	0	0.000190404	0	0.000217565	0.000518739	0.000857948	9.24385e-05	0	0
k__Bacteria;p__Actinobacteria;c__Thermoleophilia;o__Gaiellales;f__AK1AB1_02E;g__	0	0	0	0.000311284	0	0	0	0	0	0	0	0	0	0	0	0	0	0	0	0	0	0	0	0	0	0	0	0	0	0	0	0
k__Bacteria;p__Actinobacteria;c__Thermoleophilia;o__Gaiellales;f__Gaiellaceae;g__	0.00264375	0	0	0	0.000503187	0.000125368	0.000228493	0.00678204	0.0072904	0.00120084	0.00104877	0	0	0	0.000246214	0.000345961	0.000301727	0	0	0	0	0	0	0	0	0	0.000145043	0	0	0	0	0
k__Bacteria;p__Actinobacteria;c__Thermoleophilia;o__Solirubrobacterales;Other;Other	0.000330469	0	0	0	0.000167729	0.000188052	0.000571233	0	0.000972053	0.00030021	0.00104877	0	0	0	0	0.000345961	0	0.00021751	0.000198847	0	0	0	0	0.000322477	0	0	0	0	0.000122564	0.000184877	0.000123001	0.000236463
k__Bacteria;p__Actinobacteria;c__Thermoleophilia;o__Solirubrobacterales;f__;g__	0	0	0	0.000466926	0	0.000125368	0.000456986	0.00070159	0.000486027	0.00060042	0	0.000316056	0.000255722	0	6.15536e-05	0.00017298	0	0.00021751	0	0	0	0	0	0	0	0	0	0.00025937	0	0.00175633	0.00252153	0.00283755
k__Bacteria;p__Actinobacteria;c__Thermoleophilia;o__Solirubrobacterales;f__Patulibacteraceae;g__	0	0	0	0	0	0	0	0.000233863	0	0	0	0	0	0	0	0	0	0	0	0	0	0	0	0	0	0	0	0	0	0	0	0
k__Bacteria;p__Actinobacteria;c__Thermoleophilia;o__Solirubrobacterales;f__Solirubrobacteraceae;g__	0	0	0	0	0	0	0	0.000467727	0	0	0	0	0	0	0	0	0	0	0	0	0	0	0	0	0	0	0	0	0	0	0	0
k__Bacteria;p__Armatimonadetes;Other;Other;Other;Other	0	0	0	0	0	0.000313421	0.00034274	0	0	0	0	0	0	0	0	0	0	0	0	0	0	0	0	0	0	0	0	0	0	0	0	0
k__Bacteria;p__Armatimonadetes;c__Armatimonadia;o__Armatimonadales;f__Armatimonadaceae;g__	0	0	0	0	0	0	0	0.000233863	0.000972053	0	0	0	0	0	0	0	0	0	0	0	0	0	0	0	0	0	0	0	0	0	0	0
k__Bacteria;p__Armatimonadetes;c__Chthonomonadetes;o__Chthonomonadales;f__Chthonomonadaceae;g__Chthonomonas	0.000660939	0	0	0.000155642	0.000335458	0.000125368	0.000114247	0.000935454	0.00170109	0.00180126	0.00419507	0.00126422	0.000383583	0.00147341	0	0	7.54318e-05	0	0	0	0	0	0	0	0	0	0	0	0	0	0	0
k__Bacteria;p__Armatimonadetes;c__S1a-1H;o__;f__;g__	0	0.000337838	0.000263713	0	0	0.000188052	0.000114247	0.00163704	0.00194411	0.00090063	0.00104877	0.00189633	0.000127861	0.000147341	0	0	0	0	0	0	0	0	0	0	0	0	0	0	0	0	0	0
k__Bacteria;p__Armatimonadetes;c__SHA-37;o__;f__;g__	0	0	0.000131857	0.000155642	0.000335458	0.000125368	0.000114247	0	0.000486027	0	0	0	0	0	6.15536e-05	0	7.54318e-05	0	0	0	0	0	0	0	0	0	0	0	0	0	0	0
k__Bacteria;p__Armatimonadetes;c__SJA-176;o__;f__;g__	0	0.000337838	0.000131857	0.000466926	0.000335458	0.000877578	0.000799726	0	0	0.000150105	0	0.00158028	0.000383583	0.000589362	0.000307768	0.00121086	0.000452591	0	0	0	0	0	0	0	0	0	0	0	0	0	0	0
k__Bacteria;p__Armatimonadetes;c__[Fimbriimonadetes];o__[Fimbriimonadales];Other;Other	0	0	0	0	0	0.000125368	0.00034274	0	0	0	0	0	0	0	0	0	0	0	0	0	0	0	0	0	0	0	0	0	0	0	0	0
k__Bacteria;p__Armatimonadetes;c__[Fimbriimonadetes];o__[Fimbriimonadales];f__;g__	0	0	0	0	0	0	0	0.000233863	0	0.00060042	0.000524384	0.000632111	0	0	0	0	0	0	0	0	0	0	0	0	0	0	0	0	0	0	0	0
k__Bacteria;p__Armatimonadetes;c__[Fimbriimonadetes];o__[Fimbriimonadales];f__[Fimbriimonadaceae];Other	0	0	0	0	0	0.00282079	0.00388438	0	0	0	0	0	0	0	6.15536e-05	0.00121086	0.000377159	0	0	0	0	0	0	0	0	0	0	0	0	0	0	0
k__Bacteria;p__Armatimonadetes;c__[Fimbriimonadetes];o__[Fimbriimonadales];f__[Fimbriimonadaceae];g__	0	0.000844595	0.000263713	0	0	0	0.000228493	0	0	0	0	0.00189633	0	0	0	0	0	0	0	0	0	0	0	0	0	0	0	0	0	0	0	0
k__Bacteria;p__Armatimonadetes;c__[Fimbriimonadetes];o__[Fimbriimonadales];f__[Fimbriimonadaceae];g__Fimbriimonas	0	0.000168919	0.000131857	0	0	0	0.000228493	0	0.000243013	0.000450315	0.000524384	0.000316056	0	0	0	0	0	0	0	0	0	0	0	0	0	0	0	0	0	0	0	0
k__Bacteria;p__BRC1;Other;Other;Other;Other	0	0.000675676	0.00118671	0	0	0	0.00137096	0	0	0	0	0	0	0	0	0	0	0	0	0	0	0	0	0	0	0	0	0	0	0	0	0
k__Bacteria;p__BRC1;c__NPL-UPA2;o__;f__;g__	0	0.00202703	0.00105485	0.000311284	0	0.000188052	0.00034274	0	0	0	0	0	0.00268508	0.000442022	0.000430875	0.00017298	0	0	0	0	0	0	0	0	0	0	0	0.00025937	0.000245128	0	0	0
k__Bacteria;p__BRC1;c__PRR-11;o__;f__;g__	0.00165235	0.00152027	0.00171414	0.00108949	0.0011741	0.00564157	0.00536959	0.000935454	0.00218712	0.002852	0.00157315	0.00189633	0.000127861	0.000589362	0.00215438	0.00415153	0.003319	0.00021751	0	0	0	0	0	0.000483715	0.000190404	0.00102319	0.000797737	0	0	0	0	0
k__Bacteria;p__Bacteria;c__;o__;f__;g__	0	0	0	0.000622568	0	0	0	0	0	0	0	0	0	0	0	0	0	0	0	0	0	0	0	0	0.000571211	0	0	0	0	0	0	0
k__Bacteria;p__Bacteroidetes;Other;Other;Other;Other	0.00793126	0	0	0.00435798	0.00805099	6.26841e-05	0.00274192	0	0.00072904	0.0030021	0	0.00126422	0.000511444	0.000589362	0.00104641	0.00103788	0.000377159	0	0	0	0	0	0.00310559	0.00290229	0.00266565	0.00354707	0.00667198	0.00285307	0.00257384	0	0	0
k__Bacteria;p__Bacteroidetes;c__Bacteroidia;Other;Other;Other	0	0	0	0	0	0	0	0	0	0	0	0	0	0	0	0	0	0	0	0	0	0	0	0.000483715	0.000190404	6.82128e-05	0.000362608	0	0	0	0	0
k__Bacteria;p__Bacteroidetes;c__Bacteroidia;o__Bacteroidales;Other;Other	0.0042961	0	0	0.0140078	0.0155988	0	0	0	0	0	0	0	0.00332438	0.00162075	0.000369322	0.000345961	0.000678887	0	0	0	0	0	0	0.000161238	0.00133283	0.00102319	0.00108782	0.000129685	0	0	0	0
k__Bacteria;p__Bacteroidetes;c__Bacteroidia;o__Bacteroidales;f__;g__	0.0201586	0	0	0.0446693	0.0659175	0.000501473	0.000456986	0	0.000243013	0	0	0	0.0731364	0.0253426	0.00123107	0.000864902	0.00181036	0.000108755	0.000198847	0	0	0	0.00592885	0.00354724	0.00266565	0.00361528	0.0036986	0.00635456	0.00637333	0	0	0
k__Bacteria;p__Bacteroidetes;c__Bacteroidia;o__Bacteroidales;f__BA008;g__	0	0	0	0.000155642	0.00150956	0	0	0	0	0	0	0	0.000511444	0.000442022	0	0	0	0	0	0	0	0	0	0	0	0	0	0	0	0	0	0
k__Bacteria;p__Bacteroidetes;c__Bacteroidia;o__Bacteroidales;f__Bacteroidaceae;g__Bacteroides	0.000660939	0	0	0	0	0	0	0	0	0	0	0	0	0	0	0	0	0	0	0	0	0	0	0	0	0	0	0	0	0	0	0
k__Bacteria;p__Bacteroidetes;c__Bacteroidia;o__Bacteroidales;f__GZKB119;g__	0	0	0	0	0.000335458	0	0	0	0	0	0	0	0	0	0	0	0	0	0	0	0	0	0	0	0	0	0	0	0	0	0	0
k__Bacteria;p__Bacteroidetes;c__Bacteroidia;o__Bacteroidales;f__Marinilabiaceae;g__	0.000991408	0	0	0.0018677	0.00352231	0	0	0	0	0	0	0	0	0	0	0	0	0	0	0	0	0	0	0	0	0	0	0	0	0	0	0
k__Bacteria;p__Bacteroidetes;c__Bacteroidia;o__Bacteroidales;f__Porphyromonadaceae;Other	0	0	0	0	0	0	0	0	0	0	0	0	0.000255722	0	0.000123107	0	7.54318e-05	0	0	0	0	0	0	0	0	0	0	0	0	0	0	0
k__Bacteria;p__Bacteroidetes;c__Bacteroidia;o__Bacteroidales;f__Porphyromonadaceae;g__	0	0	0	0	0	0	0	0	0	0	0	0	0.000639304	0.000736703	0.000615536	0.00017298	0.000528023	0.00021751	0	0	0	0	0	0	0	0	0	0	0	0	0	0
k__Bacteria;p__Bacteroidetes;c__Bacteroidia;o__Bacteroidales;f__Porphyromonadaceae;g__Parabacteroides	0.000660939	0	0	0	0	0	0	0	0	0	0	0	0	0	0	0	0	0	0	0	0	0	0	0	0	0	0	0	0	0	0	0
k__Bacteria;p__Bacteroidetes;c__Bacteroidia;o__Bacteroidales;f__Prevotellaceae;Other	0.000660939	0	0	0	0	0	0	0	0	0	0	0	0	0	0	0	0	0	0	0	0	0	0	0	0	0	0	0	0	0	0	0
k__Bacteria;p__Bacteroidetes;c__Bacteroidia;o__Bacteroidales;f__Prevotellaceae;g__Prevotella	0.000330469	0	0	0	0	0	0	0	0	0	0	0	0	0	0	0	0	0	0	0	0	0	0	0	0	0	0	0	0	0	0	0
k__Bacteria;p__Bacteroidetes;c__Bacteroidia;o__Bacteroidales;f__S24-7;g__	0.000330469	0	0	0	0	0	0	0	0	0	0	0	0	0	0	0	0	0	0	0	0	0	0	0	0	0	0	0	0	0	0	0
k__Bacteria;p__Bacteroidetes;c__Bacteroidia;o__Bacteroidales;f__VC21_Bac22;g__	0	0	0	0	0	0	0	0	0	0	0	0	0	0	0	0	0	0	0	0	0	0	0.000564653	0.000322477	0	0	0	0.000518739	0.000490256	0	0	0
k__Bacteria;p__Bacteroidetes;c__Bacteroidia;o__Bacteroidales;f__[Paraprevotellaceae];Other	0.000330469	0	0	0	0	0	0	0	0	0	0	0	0	0	0	0	0	0	0	0	0	0	0	0	0	0	0	0	0	0	0	0
k__Bacteria;p__Bacteroidetes;c__Flavobacteriia;Other;Other;Other	0.000330469	0	0	0.00077821	0.000503187	0	0	0	0	0	0	0	0	0	0	0	0	0	0	0	0	0	0	0	0	0	0	0.00116716	0.00122564	0	0	0
k__Bacteria;p__Bacteroidetes;c__Flavobacteriia;o__;f__;g__	0.000330469	0	0	0.000933852	0.000670916	0	0	0	0	0	0	0	0	0	0	0	0	0	0	0	0	0	0	0	0	0	0	0.000778109	0.00061282	0	0	0
k__Bacteria;p__Bacteroidetes;c__Flavobacteriia;o__Flavobacteriales;Other;Other	0	0	0	0	0	0	0	0	0	0	0	0	0	0	0	0	0	0	0	0	0	0	0	0	0	0	0	0.000518739	0.00110308	0	0	0
k__Bacteria;p__Bacteroidetes;c__Flavobacteriia;o__Flavobacteriales;f__;g__	0	0	0	0	0	0	0	0	0	0	0	0	0	0	0	0	0	0	0	0	0	0	0	0	0	0	0	0.00116716	0.00061282	0	0	0
k__Bacteria;p__Bacteroidetes;c__Flavobacteriia;o__Flavobacteriales;f__Cryomorphaceae;g__	0.000991408	0	0	0.00155642	0.00218048	0	0	0	0	0	0	0	0	0	0	0	0	0	0	0	0	0	0	0	0	0	0	0.00116716	0.0013482	0	0	0
k__Bacteria;p__Bacteroidetes;c__Flavobacteriia;o__Flavobacteriales;f__Flavobacteriaceae;Other	0.00132188	0.000168919	0	0.00124514	0.000670916	0.000125368	0.000114247	0.000935454	0.000486027	0.00540378	0	0.00158028	0	0	0	0	0.000301727	0.000652529	0	0.000362406	0	0	0.000282326	0.00096743	0.000952018	0.00095498	0.000435129	0.0150434	0.0290477	0.00064707	0.000430504	0.000315283
k__Bacteria;p__Bacteroidetes;c__Flavobacteriia;o__Flavobacteriales;f__Flavobacteriaceae;g__	0.00363516	0	0	0.00435798	0.00335458	6.26841e-05	0	0	0	0	0	0	0	0	0	0	0	0	0	0	0	0	0.00282326	0.000483715	0	0.000272851	7.25216e-05	0.0124497	0.0177718	0.00776484	0.00399754	0.00465043
k__Bacteria;p__Bacteroidetes;c__Flavobacteriia;o__Flavobacteriales;f__Flavobacteriaceae;g__Aequorivita	0	0	0	0	0	0	0	0	0	0	0	0	0	0	0	0	0	0	0	0	0	0	0	0	0	0	0	0	0	0.00212609	0.00116851	0.00118231
k__Bacteria;p__Bacteroidetes;c__Flavobacteriia;o__Flavobacteriales;f__Flavobacteriaceae;g__Arenibacter	0	0	0	0	0	0	0	0	0	0	0	0	0	0	0	0	0	0	0	0	0	0	0	0	0	0	0	0.0225652	0.0270867	0.0193197	0.0316113	0.0290849
k__Bacteria;p__Bacteroidetes;c__Flavobacteriia;o__Flavobacteriales;f__Flavobacteriaceae;g__Chryseobacterium	0	0	0	0	0	0	0	0	0	0	0	0	0	0	0	0	0	0.00467645	0	0	0	0	0	0	0	0	0	0	0	0	6.15006e-05	0
k__Bacteria;p__Bacteroidetes;c__Flavobacteriia;o__Flavobacteriales;f__Flavobacteriaceae;g__Flavobacterium	0.0290813	0	0.000263713	0.0197665	0.0224757	0	0	0.000233863	0.000243013	0.00690483	0.000524384	0.00410872	0	0	0	0	0	0.000870038	0.000397693	0	0	0	0	0	0	0	0	0	0	0	0	0
k__Bacteria;p__Bacteroidetes;c__Flavobacteriia;o__Flavobacteriales;f__Flavobacteriaceae;g__Gramella	0.00396563	0	0	0.000311284	0.0011741	0	0	0	0	0	0	0	0	0	0	0	0	0	0	0	0	0	0	0	0	0	0	0	0	0	0	0
k__Bacteria;p__Bacteroidetes;c__Flavobacteriia;o__Flavobacteriales;f__Flavobacteriaceae;g__Kaistella	0	0	0	0	0	0	0	0	0.00072904	0.00030021	0	0	0	0	0	0	0	0	0	0	0	0	0	0	0	0	0	0	0	0	0	0
k__Bacteria;p__Bacteroidetes;c__Flavobacteriia;o__Flavobacteriales;f__Flavobacteriaceae;g__Lutimonas	0	0	0	0	0	0	0	0	0	0	0	0	0	0	0	0	0	0	0	0	0	0	0	0	0	0	0	0.000907794	0.00196102	0	6.15006e-05	0
k__Bacteria;p__Bacteroidetes;c__Flavobacteriia;o__Flavobacteriales;f__Flavobacteriaceae;g__Maribacter	0	0	0	0	0	0	0	0	0	0	0	0	0	0	0	0	0	0	0	0	0	0	0	0	0	0.000204638	0.000290086	0.00129685	0.00122564	0	0.000922509	0.000394104
k__Bacteria;p__Bacteroidetes;c__Flavobacteriia;o__Flavobacteriales;f__Flavobacteriaceae;g__Muricauda	0	0	0	0	0	0	0	0	0	0	0	0	0	0	0	0	0	0	0	0	0	0	0	0	0	0.000272851	0	0	0	0	0	0
k__Bacteria;p__Bacteroidetes;c__Flavobacteriia;o__Flavobacteriales;f__Flavobacteriaceae;g__Psychroserpens	0	0	0	0	0	0	0	0	0	0	0	0	0	0	0	0	0	0	0	0	0	0	0	0	0	0	0	0	0	0	0	0
k__Bacteria;p__Bacteroidetes;c__Flavobacteriia;o__Flavobacteriales;f__Flavobacteriaceae;g__Robiginitalea	0	0	0	0	0	0	0	0	0	0	0	0	0	0	0	0	0	0	0	0	0	0	0	0	0.00209444	0.00313779	0.00333599	0	0.000245128	0	0	0
k__Bacteria;p__Bacteroidetes;c__Flavobacteriia;o__Flavobacteriales;f__Flavobacteriaceae;g__Salinimicrobium	0.000330469	0	0	0	0	0	0	0	0	0	0	0	0	0	0	0	0	0	0	0	0	0	0	0	0	0	0	0	0	0	0	0
k__Bacteria;p__Bacteroidetes;c__Flavobacteriia;o__Flavobacteriales;f__Flavobacteriaceae;g__Tenacibaculum	0	0	0	0	0	0	0	0	0	0	0	0	0	0	0	0	0	0	0	0	0	0	0	0	0	0	0	0.000129685	0.000122564	0	0	0
k__Bacteria;p__Bacteroidetes;c__Flavobacteriia;o__Flavobacteriales;f__Flavobacteriaceae;g__Winogradskyella	0	0	0	0	0	0	0	0	0	0	0	0	0	0	0	0	0	0	0	0	0	0	0	0	0	0	0	0.000518739	0.000122564	0	0	0
k__Bacteria;p__Bacteroidetes;c__Sphingobacteriia;o__Sphingobacteriales;Other;Other	0	0.0148649	0.0109441	0.000155642	0.000503187	0.0183038	0.0197647	0.000233863	0.000972053	0.000150105	0	0	0.000127861	0.000147341	0	0	0	0	0	0.000241604	0.000113999	0.000232342	0	0.000322477	0	0.000136426	0	0.000518739	0.0013482	0	0	0
k__Bacteria;p__Bacteroidetes;c__Sphingobacteriia;o__Sphingobacteriales;f__;g__	0.00231328	0.000168919	0	0.00155642	0.00134183	6.26841e-05	0.000114247	0.00327409	0.0036452	0.00420294	0.000524384	0.00474083	0.00370797	0.000884043	0	0	0	0	0	0	0	0	0	0	0	0	0	0	0	0	0	0
k__Bacteria;p__Bacteroidetes;c__Sphingobacteriia;o__Sphingobacteriales;f__Amoebophilaceae;g__Candidatus Amoebophilus	0	0	0	0	0	0	0	0	0	0	0	0	0	0	0	0	0	0.000108755	0.000198847	0	0	0	0	0	0	0	0	0	0	0	0	0
k__Bacteria;p__Bacteroidetes;c__Sphingobacteriia;o__Sphingobacteriales;f__Amoebophilaceae;g__SC3-56	0	0	0	0.000155642	0	0	0	0	0	0	0	0	0	0	0	0	0	0	0	0	0	0	0	0	0	0	0	0.000518739	0	0	0	0
k__Bacteria;p__Bacteroidetes;c__Sphingobacteriia;o__Sphingobacteriales;f__Balneolaceae;Other	0	0	0	0	0	0	0	0	0	0	0	0	0	0	0	0	0	0	0	0	0	0	0	0	0	0	0	0	0	0	0	0
k__Bacteria;p__Bacteroidetes;c__Sphingobacteriia;o__Sphingobacteriales;f__Balneolaceae;g__Balneola	0	0	0	0	0	0	0	0	0	0	0	0	0	0	0	0	0	0	0	0	0	0	0	0.000161238	0	0	0.000362608	0.000129685	0.000122564	0.0678499	0.051968	0.0206511
k__Bacteria;p__Bacteroidetes;c__Sphingobacteriia;o__Sphingobacteriales;f__Balneolaceae;g__KSA1	0	0	0	0	0	0	0	0	0	0	0	0	0	0	0	0	0	0	0	0	0	0	0.0858272	0.0445018	0.000380807	0.000682128	0.000580173	0	0	0	0	0
k__Bacteria;p__Bacteroidetes;c__Sphingobacteriia;o__Sphingobacteriales;f__Chitinophagaceae;Other	0.000330469	0	0	0	0.000167729	0	0	0.00140318	0.00267315	0.00090063	0	0.000316056	0	0	0	0	0	0	0	0	0	0	0	0	0	0	0	0	0	0	0	0
k__Bacteria;p__Bacteroidetes;c__Sphingobacteriia;o__Sphingobacteriales;f__Chitinophagaceae;g__	0.0145406	0	0	0.0157198	0.0172761	0	0	0.0116932	0.0150668	0.00165116	0.000524384	0.00252845	0.000767165	0.00191543	6.15536e-05	0	7.54318e-05	0.00304513	0.000994233	0	0	0.000348513	0	0	0	0	7.25216e-05	0	0	0	0	0
k__Bacteria;p__Bacteroidetes;c__Sphingobacteriia;o__Sphingobacteriales;f__Chitinophagaceae;g__Flavisolibacter	0.000330469	0	0	0.00077821	0.00184502	0	0.000114247	0.0292329	0.0294046	0.0105074	0.00157315	0.00726928	0	0	0	0	0	0	0	0	0	0	0	0	0	0	0	0	0	0	0	0
k__Bacteria;p__Bacteroidetes;c__Sphingobacteriia;o__Sphingobacteriales;f__Cyclobacteriaceae;g__	0.00760079	0	0	0.00980545	0.00905736	0	0	0	0	0	0	0	0	0	0	0	0	0	0	0	0	0	0.000846979	0.000161238	0	0	0	0	0	0	0	0
k__Bacteria;p__Bacteroidetes;c__Sphingobacteriia;o__Sphingobacteriales;f__Ekhidnaceae;Other	0	0	0	0	0	0	0	0	0	0	0	0	0	0	0	0	0	0	0	0	0	0	0	0.000322477	0	0	0	0	0	0	0	0
k__Bacteria;p__Bacteroidetes;c__Sphingobacteriia;o__Sphingobacteriales;f__Ekhidnaceae;g__	0.0042961	0	0	0.00249027	0.00201275	0.000188052	0.000228493	0	0	0	0	0	0	0	0	0	0	0	0	0	0	0	0	0.000161238	0.000190404	0.000409277	0.000145043	0.0016859	0.0013482	0	0.000492005	0
k__Bacteria;p__Bacteroidetes;c__Sphingobacteriia;o__Sphingobacteriales;f__Flammeovirgaceae;g__A4	0.0221414	0.000844595	0.00382384	0.0171206	0.013586	0	0	0.0070159	0.00656136	0.000450315	0.000524384	0.000632111	0.00204577	0.00766171	0.000553983	0.000345961	0.000377159	0.0182708	0.0224697	0	0	0	0	0	0	6.82128e-05	0	0	0	0	0	0
k__Bacteria;p__Bacteroidetes;c__Sphingobacteriia;o__Sphingobacteriales;f__Flexibacteraceae;Other	0.000330469	0	0	0.000155642	0.000167729	0	0	0.000467727	0	0.000150105	0.000524384	0.000316056	0	0	0	0	0	0	0	0	0	0	0	0	0	0	0	0	0	0	0	0
k__Bacteria;p__Bacteroidetes;c__Sphingobacteriia;o__Sphingobacteriales;f__Flexibacteraceae;g__	0.0042961	0	0	0.000311284	0.00553506	0	0	0.00116932	0.00121507	0.000450315	0	0	0	0	0	0	0	0.000108755	0	0	0	0	0	0	0	0	0	0	0	0	0	0
k__Bacteria;p__Bacteroidetes;c__Sphingobacteriia;o__Sphingobacteriales;f__Flexibacteraceae;g__Adhaeribacter	0	0	0	0	0	0	0	0.000935454	0	0	0	0	0	0	0	0	0	0	0	0	0	0	0	0	0	0	0	0	0	0	0	0
k__Bacteria;p__Bacteroidetes;c__Sphingobacteriia;o__Sphingobacteriales;f__Flexibacteraceae;g__Dyadobacter	0	0	0	0	0.000335458	0	0	0	0	0	0	0	0	0	0	0	0	0	0	0	0	0	0	0	0	0	0	0	0	0	0	0
k__Bacteria;p__Bacteroidetes;c__Sphingobacteriia;o__Sphingobacteriales;f__Flexibacteraceae;g__Pontibacter	0	0	0	0.000155642	0.000167729	0	0.000228493	0.00327409	0.00534629	0.00165116	0.000524384	0.000632111	0	0	0	0	0	0	0	0	0	0	0	0	0	0	0	0	0	0	0	0
k__Bacteria;p__Bacteroidetes;c__Sphingobacteriia;o__Sphingobacteriales;f__Rhodothermaceae;g__	0.000660939	0.00253378	0.00566983	0.00140078	0.00100637	0.0229424	0.0148521	0.000233863	0.000972053	0.000750525	0.000524384	0.000316056	0	0	0	0	0	0	0	0	0	0.000116171	0	0	0	0	0	0.0138763	0.0147077	0.00258828	0.00135301	0.00252227
k__Bacteria;p__Bacteroidetes;c__Sphingobacteriia;o__Sphingobacteriales;f__Rhodothermaceae;g__Salinibacter	0	0	0	0	0	0	0	0	0	0	0	0	0	0	0	0	0	0	0	0	0	0	0	0	0	0.000136426	0	0	0	0	0	0
k__Bacteria;p__Bacteroidetes;c__Sphingobacteriia;o__Sphingobacteriales;f__Saprospiraceae;Other	0.000330469	0	0	0.000311284	0	0	0	0	0	0.000150105	0	0	0	0	0	0	0	0	0	0	0	0	0.000282326	0.000161238	0.000571211	0.000272851	0.000145043	0	0	0	0	0
k__Bacteria;p__Bacteroidetes;c__Sphingobacteriia;o__Sphingobacteriales;f__Saprospiraceae;g__	0.0085922	0	0	0.0102724	0.00872191	0.000188052	0.000228493	0.00771749	0.0102066	0.00660462	0.00104877	0.000948167	0	0.000294681	6.15536e-05	0	0.000150864	0	0	0	0	0	0	0.000161238	0	0.000341064	0.000217565	0.0133575	0.0232872	9.24385e-05	0	7.88208e-05
k__Bacteria;p__Bacteroidetes;c__Sphingobacteriia;o__Sphingobacteriales;f__Saprospiraceae;g__Haliscomenobacter	0	0	0	0.000311284	0.000167729	0	0	0	0	0	0	0	0	0	0	0	0	0	0	0	0	0	0	0	0	0	0	0	0	0	0	0
k__Bacteria;p__Bacteroidetes;c__Sphingobacteriia;o__Sphingobacteriales;f__Sphingobacteriaceae;g__	0	0	0	0	0.000167729	0	0	0.00070159	0.000972053	0.000150105	0	0	0	0	0	0	0	0	0	0.00120802	0.00136799	0.000348513	0	0	0	0	7.25216e-05	0	0	0	0	0
k__Bacteria;p__Bacteroidetes;c__Sphingobacteriia;o__Sphingobacteriales;f__Sphingobacteriaceae;g__Sphingobacterium	0	0	0	0	0	0	0	0	0	0	0	0	0	0	0	0	0	0	0	0	0	0	0	0	0	0	0	0	0	9.24385e-05	0	0
k__Bacteria;p__Bacteroidetes;c__VC2_1_Bac22;o__;f__;g__	0	0	0	0	0	0	0	0	0	0	0	0	0.000127861	0	6.15536e-05	0	0	0	0	0	0	0	0	0	0	0	0	0	0	0	0	0
k__Bacteria;p__Caldiserica;c__Caldisericia;o__Caldisericales;f__;g__	0	0	0	0	0	0	0	0	0	0	0	0	0	0	0	0	0	0	0	0	0	0	0	0	0	0	0	0	0	0	0	0
k__Bacteria;p__Caldiserica;c__Caldisericia;o__Caldisericales;f__Caldisericaceae;g__	0	0	0	0	0	0	0	0	0	0	0	0	0	0.000294681	0	0	0	0	0	0	0	0	0	0	0	0	0	0	0	0	0	0
k__Bacteria;p__Caldiserica;c__OP5;o__LF045;f__;g__	0	0	0	0	0	0	0	0	0	0	0	0	0.00204577	0.00162075	0	0	7.54318e-05	0	0	0	0	0	0	0	0	0	0	0	0	0	0	0
k__Bacteria;p__Caldiserica;c__OP5;o__WCHB1-02;f__;g__	0	0	0	0	0	0	0	0	0	0	0	0	0.00191791	0.00176809	0.0017235	0.000345961	0.00150864	0	0	0	0	0	0	0	0	0	0	0	0	0	0	0
k__Bacteria;p__Caldiserica;c__TTA-B1;o__;f__;g__	0	0	0	0	0	0	0	0	0	0	0	0	0	0	0	0	0.000150864	0	0	0	0	0	0	0	0	0	0	0	0	0	0	0
k__Bacteria;p__Caldiserica;c__WCHB1-03;o__;f__;g__	0	0	0	0	0	0	0	0	0	0	0	0	0.0052423	0.00559894	0.0025237	0.0017298	0.00196123	0	0	0	0	0	0	0	0	0	0	0	0	0	0	0
k__Bacteria;p__Caldithrix;c__Caldithrixae;o__Caldithrixales;f__BA059;g__	0	0.000506757	0	0	0	0	0	0	0	0	0	0	0	0	0	0	0	0	0	0	0	0	0	0	0	0	0	0	0	0	0	0
k__Bacteria;p__Caldithrix;c__Caldithrixae;o__Caldithrixales;f__Caldithrixaceae;Other	0	0	0	0	0	0	0	0	0	0.000150105	0	0	0	0	0	0	0	0	0	0	0	0	0	0	0.00456969	0.00511596	0.00478642	0	0	0	0	0
k__Bacteria;p__Caldithrix;c__Caldithrixae;o__Caldithrixales;f__Caldithrixaceae;g__	0	0	0	0	0	0	0	0	0	0	0	0	0	0	0	0	0	0	0	0	0	0	0	0	0	0	0	0.000648424	0.00147077	0	0	0
k__Bacteria;p__Caldithrix;c__Caldithrixae;o__Caldithrixales;f__Caldithrixaceae;g__LCP-26	0	0	0	0	0	0	0	0	0	0	0	0	0	0	0	0	0	0	0	0	0	0	0	0	0	0	0	0.000907794	0.000245128	0	0	0
k__Bacteria;p__Chlorobi;Other;Other;Other;Other	0	0.00135135	0.000791139	0.000311284	0.000503187	0.00100295	0.000571233	0	0	0	0	0	0	0	0	0	0	0	0	0	0	0	0.000564653	0.00290229	0.000190404	0.000136426	0.000507651	0	0	0	0	0
k__Bacteria;p__Chlorobi;c__BSV26;Other;Other;Other	0	0.000675676	0.000263713	0	0	6.26841e-05	0.00034274	0	0	0	0	0	0	0	0	0	7.54318e-05	0	0	0	0	0	0	0	0	0	0	0	0	0	0	0
k__Bacteria;p__Chlorobi;c__BSV26;o__A89;f__;g__	0	0.0111486	0.0134494	0.000622568	0.000503187	0.000501473	0.00468411	0	0	0	0	0	0	0	0	0	0	0	0	0	0	0	0	0	0	0	0	0	0	0	0	0
k__Bacteria;p__Chlorobi;c__BSV26;o__C20;f__;g__	0.000660939	0.000337838	0.000263713	0.000622568	0.0011741	0.000376105	0.00034274	0	0	0	0	0	0	0	0	0	0	0	0	0	0	0	0	0	0	0	0	0	0	0	0	0
k__Bacteria;p__Chlorobi;c__BSV26;o__PK329;f__;g__	0	0.00168919	0.000922996	0.000466926	0.000167729	0.000564157	0.000685479	0	0	0.000150105	0	0	0	0	0	0	0	0.000108755	0	0	0	0	0	0	0	0	0	0	0	0	0	0
k__Bacteria;p__Chlorobi;c__BSV26;o__VC38;f__;g__	0.000330469	0	0	0	0.000167729	0.000188052	0.00034274	0	0	0	0	0	0	0	0	0	0	0	0	0	0	0	0	0	0	0	0	0	0	0	0	0
k__Bacteria;p__Chlorobi;c__Chlorobia;o__Chlorobiales;f__Chlorobiaceae;g__Prosthecochloris	0	0	0	0	0	0	0	0	0	0	0	0	0	0	0	0	0	0	0	0	0	0	0	0	0.00266565	0.000750341	0.00130539	0	0	0	0	0
k__Bacteria;p__Chlorobi;c__Ignavibacteria;Other;Other;Other	0	0.000168919	0	0	0	0.000814894	0	0	0	0	0	0	0.000511444	0.00117872	0.00184661	0.00363259	0.00271555	0	0	0	0	0	0	0	0	0	0	0	0	0	0	0
k__Bacteria;p__Chlorobi;c__Ignavibacteria;o__Ignavibacteriales;Other;Other	0	0	0	0.000155642	0.000335458	0.00250737	0.000913972	0	0.000243013	0.00240168	0.00209754	0.00347661	0.000511444	0.000147341	0	0	0	0	0	0	0	0	0	0	0.00114242	0.00047749	0.000725216	0	0.000122564	9.24385e-05	0.00221402	0.00110349
k__Bacteria;p__Chlorobi;c__Ignavibacteria;o__Ignavibacteriales;f__;g__	0	0	0	0.000622568	0.000503187	0.000188052	0.000228493	0	0	0.00060042	0	0.000948167	0.00626518	0.00265213	0.00363166	0.00380557	0.0018858	0	0.00059654	0	0	0	0	0	0	0	0	0	0	0	0	0
k__Bacteria;p__Chlorobi;c__Ignavibacteria;o__Ignavibacteriales;f__Ignavibacteriaceae;Other	0.00264375	0.00152027	0.00039557	0	0	0	0	0	0	0	0	0	0	0	0	0	0	0	0	0	0	0	0	0	0	0	0	0	0	0	0	0
k__Bacteria;p__Chlorobi;c__Ignavibacteria;o__Ignavibacteriales;f__Ignavibacteriaceae;g__	0.00826173	0.0027027	0.000791139	0.00435798	0.00335458	0.00175516	0.00993945	0.000935454	0.000243013	0.00225158	0.00104877	0.00252845	0.0565145	0.0334463	0.000307768	0	0.000301727	0.00435019	0.00417578	0.00229524	0	0.00127788	0	0	0	0	0	0.000648424	0.000490256	0.0795896	0.116667	0.0321589
k__Bacteria;p__Chlorobi;c__Ignavibacteria;o__Ignavibacteriales;f__Ignavibacteriaceae;g__Ignavibacterium	0	0	0	0	0	0	0	0	0	0	0	0	0.000383583	0	0	0	0	0	0	0	0	0	0	0	0	0	0	0	0	0	0	0
k__Bacteria;p__Chlorobi;c__Ignavibacteria;o__Ignavibacteriales;f__lheB3-7;g__	0	0	0	0	0	6.26841e-05	0.00228493	0	0	0	0	0	0.00191791	0.000442022	0.00430875	0.0070922	0.00346986	0	0	0	0	0	0	0.000161238	0.000380807	0	0.000362608	0.00129685	0.000735384	0.00452949	0.0111316	0.00283755
k__Bacteria;p__Chlorobi;c__OPB56;o__;f__;g__	0.00396563	0	0	0.00373541	0.00486414	0	0	0.00116932	0.00145808	0.00030021	0.00209754	0	0.00115075	0.00103138	0.00067709	0.000345961	0.000603455	0.000870038	0.00377809	0	0	0	0.000564653	0.00096743	0	0	0	0.00025937	0.000490256	0	0	0
k__Bacteria;p__Chlorobi;c__SJA-28;o__;f__;g__	0.000660939	0.00118243	0.000922996	0.000466926	0.00100637	0.0153576	0.00525534	0.000467727	0.00145808	0.00855599	0.00786576	0.011378	0	0	0	0	0	0.000108755	0	0	0	0	0	0	0	6.82128e-05	0	0	0	0	0	0
k__Bacteria;p__Chloroflexi;Other;Other;Other;Other	0.00165235	0.000675676	0.000527426	0.00435798	0.00318685	0.00244468	0.00251342	0.00163704	0.000486027	0.00105074	0.00104877	0.000948167	0.000383583	0.000294681	0.000430875	0.000518941	0.000678887	0	0	0	0	0	0	0	0.00171363	0.000409277	0.00275582	0	0	0	0	0
k__Bacteria;p__Chloroflexi;c__Anaerolineae;Other;Other;Other	0.0125578	0.0302365	0.0239979	0.0371984	0.0231466	0.0457594	0.0581515	0.0114593	0.0131227	0.0273191	0.0293655	0.0221239	0.0052423	0.00530426	0.0184661	0.0147033	0.0159161	0.000326264	0.000795387	0	0	0	0.00282326	0.00499839	0.0635948	0.0295362	0.0472115	0.00142653	0.000980512	0.0060085	0.00731857	0.000867029
k__Bacteria;p__Chloroflexi;c__Anaerolineae;o__;f__;g__	0	0	0	0	0	0	0	0	0	0	0	0	0	0	0	0	0	0	0	0	0	0	0	0	0	0	0	0.000907794	0.000367692	9.24385e-05	0	0
k__Bacteria;p__Chloroflexi;c__Anaerolineae;o__A31;Other;Other	0	0	0	0	0	0	0	0.000233863	0	0.00030021	0.00157315	0.000948167	0	0	0	0	0	0	0	0	0	0	0	0	0	0	0	0	0	0	0	0
k__Bacteria;p__Chloroflexi;c__Anaerolineae;o__A31;f__;g__	0	0	0	0	0	0.000188052	0.000228493	0	0	0	0	0.000632111	0	0	0	0	0	0	0	0	0	0	0	0	0	0	0	0	0	0	0	0
k__Bacteria;p__Chloroflexi;c__Anaerolineae;o__A31;f__S47;g__	0.000660939	0.000506757	0.000263713	0.000155642	0.000167729	0.000188052	0	0.00140318	0.00267315	0.00165116	0.00157315	0.00347661	0	0	0	0	0	0	0	0	0	0	0	0	0	0	0	0	0	0	0	0
k__Bacteria;p__Chloroflexi;c__Anaerolineae;o__Anaerolineales;Other;Other	0	0	0	0.00124514	0.000167729	0.000626841	0.00205644	0.000233863	0	0.00030021	0	0	0	0	0	0	0	0	0	0	0	0	0	0	0	6.82128e-05	7.25216e-05	0	0	0	0	0
k__Bacteria;p__Chloroflexi;c__Anaerolineae;o__Anaerolineales;f__;g__	0.000330469	0	0	0	0	0	0	0	0	0	0	0	0	0	0	0	0	0	0	0	0	0	0	0	0	0	0	0	0	0	0	0
k__Bacteria;p__Chloroflexi;c__Anaerolineae;o__Anaerolineales;f__Anaerolinaceae;Other	0.00231328	0.000675676	0.00131857	0.00342412	0.00201275	0.00244468	0.00251342	0.00116932	0.00121507	0.00210147	0.00104877	0.00189633	0.00115075	0.00147341	0.0025237	0.00190278	0.00135777	0.000435019	0.000198847	0	0	0	0.01214	0.0120929	0.0338919	0.0111187	0.0196533	0.000129685	0	0	0	0
k__Bacteria;p__Chloroflexi;c__Anaerolineae;o__Anaerolineales;f__Anaerolinaceae;g__	0	0.000168919	0	0	0.000670916	6.26841e-05	0.000228493	0	0	0	0	0	0.00153433	0.00368351	0.00227748	0.00224875	0.00218752	0	0	0	0	0.000116171	0.00141163	0.00112867	0.000952018	0.000818554	0.00224817	0	0	0	0	0
k__Bacteria;p__Chloroflexi;c__Anaerolineae;o__Anaerolineales;f__Anaerolinaceae;g__Anaerolinea	0.0138797	0.00152027	0.000527426	0.0108949	0.00905736	0.00482668	0.0034274	0.00631431	0.00340219	0.00345242	0.00367069	0.00474083	0.00217364	0.00294681	0.00067709	0.00138384	0.00218752	0.00021751	0.000198847	0	0	0	0	0	0.000190404	0.000204638	0.000725216	0	0	0	0	0
k__Bacteria;p__Chloroflexi;c__Anaerolineae;o__Anaerolineales;f__Anaerolinaceae;g__Bellilinea	0	0	0	0	0	0	0	0	0	0	0	0	0.00268508	0.00265213	6.15536e-05	0.00017298	0.000301727	0	0	0	0	0	0	0	0	0	0	0	0	0	0	0
k__Bacteria;p__Chloroflexi;c__Anaerolineae;o__Anaerolineales;f__Anaerolinaceae;g__C1_B004	0.000330469	0.000168919	0.000131857	0.000155642	0.000670916	0.0015671	0.00114247	0	0	0	0	0	0.00191791	0.000736703	0.00147729	0.000691922	0.000905182	0	0	0	0	0	0.0112931	0.00499839	0.0133283	0.00416098	0.00391617	0.00207496	0.000857948	0.000184877	6.15006e-05	7.88208e-05
k__Bacteria;p__Chloroflexi;c__Anaerolineae;o__Anaerolineales;f__Anaerolinaceae;g__Longilinea	0	0	0	0	0	0	0.000114247	0	0	0.000150105	0	0	0.0121468	0.0147341	0.0140342	0.017471	0.0130497	0.000108755	0.000994233	0	0	0	0	0	0	0	0	0	0	0	0	0
k__Bacteria;p__Chloroflexi;c__Anaerolineae;o__Anaerolineales;f__Anaerolinaceae;g__SHD-14	0	0.000337838	0.000263713	0	0.000335458	0.000188052	0.000571233	0	0	0	0	0	0	0	0	0	0	0	0	0	0	0	0	0	0	0	0	0	0	0	0	0
k__Bacteria;p__Chloroflexi;c__Anaerolineae;o__Anaerolineales;f__Anaerolinaceae;g__SHD-231	0.000991408	0.000168919	0	0.00155642	0.00100637	0.000313421	0.00034274	0	0	0	0	0	0	0	0.000123107	0.00017298	7.54318e-05	0	0	0	0	0	0.00112931	0.00096743	0.00361767	0.00095498	0.00145043	0	0	0	0	0
k__Bacteria;p__Chloroflexi;c__Anaerolineae;o__Anaerolineales;f__Anaerolinaceae;g__T78	0	0	0	0	0	0	0	0	0	0	0	0	0.000255722	0.000442022	0.000430875	0.000518941	0.000452591	0	0.000198847	0	0	0	0.000282326	0.000161238	0.0150419	0.00723056	0.0112408	0	0	0	0	0
k__Bacteria;p__Chloroflexi;c__Anaerolineae;o__Anaerolineales;f__Anaerolinaceae;g__WCHB1-05	0	0.000168919	0.000263713	0.000466926	0.000167729	0.000940262	0.000571233	0	0	0	0	0	0.00613732	0.00707234	0.00966392	0.00570835	0.00678887	0.00021751	0.000198847	0	0	0	0	0	0	0	0	0	0	0	0	0
k__Bacteria;p__Chloroflexi;c__Anaerolineae;o__CFB-26;f__;g__	0.00528751	0.0114865	0.00777954	0.0018677	0.00184502	0.000689525	0.00217068	0.00140318	0.00315917	0.00225158	0.00209754	0.00158028	0	0	0.000123107	0	0.000150864	0	0	0	0	0	0	0	0.000571211	0.000136426	0.000145043	0	0	0	0	0
k__Bacteria;p__Chloroflexi;c__Anaerolineae;o__Caldilineales;f__Caldilineaceae;Other	0	0.000168919	0.000263713	0	0	0	0	0	0.000243013	0.00030021	0	0.000316056	0	0	0.000123107	0	0	0	0	0	0	0	0	0	0	0	0	0	0	0	0	0
k__Bacteria;p__Chloroflexi;c__Anaerolineae;o__Caldilineales;f__Caldilineaceae;g__	0.00396563	0.00202703	0.00408755	0.00108949	0.000670916	0.00150442	0.00262767	0.005145	0.00437424	0.00570399	0.00524384	0.005689	0.00127861	0.00191543	0.000246214	0	0.000226296	0	0.000198847	0	0	0	0.000282326	0	0	0.000341064	0.000145043	0.00155622	0.00122564	0.000369754	0.000369004	0.000551746
k__Bacteria;p__Chloroflexi;c__Anaerolineae;o__Caldilineales;f__Caldilineaceae;g__Caldilinea	0.000330469	0.000168919	0.000131857	0.00311284	0.00251593	6.26841e-05	0	0.000233863	0.000486027	0	0	0.000316056	0	0	0	0	0	0	0	0	0	0	0	0	0	0	0	0	0	0	0	0
k__Bacteria;p__Chloroflexi;c__Anaerolineae;o__DRC31;f__;g__	0.0155321	0.00320946	0.0030327	0.00933852	0.00788326	0.0102802	0.0129099	0.00561272	0.00607533	0.0112579	0.0125852	0.0142225	0.0107403	0.0106085	0.0203127	0.017298	0.0153881	0.000108755	0	0	0	0	0.00282326	0.00306353	0.0156131	0.0110505	0.026833	0.000518739	0.000245128	0	0	0.000157642
k__Bacteria;p__Chloroflexi;c__Anaerolineae;o__GCA004;f__;g__	0.0158625	0.0111486	0.00659283	0.016965	0.011741	0.0165486	0.0148521	0.0210477	0.0218712	0.0325728	0.0262192	0.0230721	0.0035801	0.00338883	0.0160655	0.0115897	0.0178019	0.000326264	0	0	0	0	0.000282326	0.000806192	0.022658	0.011528	0.0180579	0.0165997	0.00723128	0.0146977	0.00596556	0.259321
k__Bacteria;p__Chloroflexi;c__Anaerolineae;o__H39;f__;g__	0.000660939	0.00101351	0.00158228	0.000311284	0	6.26841e-05	0.00034274	0.00397568	0.00291616	0.00240168	0.00524384	0.00632111	0	0	0	0	0	0	0	0	0	0	0	0	0	0	0	0	0	0	0	0
k__Bacteria;p__Chloroflexi;c__Anaerolineae;o__MSB-1E9;f__;g__	0	0	0	0	0	0	0	0	0	0	0	0	0	0	0	0	0	0	0	0	0	0	0	0	0.000571211	0.000136426	0.000507651	0	0	0	0	0
k__Bacteria;p__Chloroflexi;c__Anaerolineae;o__O4D2Z37;f__;g__	0	0	0	0.00077821	0	0.000501473	0.000571233	0	0	0	0	0	0	0	0	0	0	0	0	0	0	0	0	0	0.000952018	0.00109141	0.00152295	0	0	0	0	0
k__Bacteria;p__Chloroflexi;c__Anaerolineae;o__OPB11;f__;g__	0	0	0	0	0	0	0	0	0	0	0	0	0	0	0	0	0	0	0	0	0	0	0	0	0.0051409	0.00184175	0.000217565	0	0	0	0	0
k__Bacteria;p__Chloroflexi;c__Anaerolineae;o__S0208;f__;g__	0.00198282	0.00608108	0.00237342	0.00108949	0.00150956	0.000689525	0.000685479	0.00350795	0.00145808	0.00405284	0.00576822	0.00505689	0	0.000147341	0.000246214	0	0.000150864	0.000108755	0	0	0	0	0	0	0.000571211	0.000204638	0.000652694	0	0	0	0	0
k__Bacteria;p__Chloroflexi;c__Anaerolineae;o__SB-34;f__;g__	0	0.000168919	0	0.000311284	0	0	0	0	0	0	0	0	0	0	0	0	0	0	0	0	0	0	0.00367024	0.00628829	0.000952018	0.000682128	0.00181304	0.00142653	0.000245128	0	0	0
k__Bacteria;p__Chloroflexi;c__Anaerolineae;o__SBR1031;Other;Other	0.000991408	0.000506757	0.000131857	0.00140078	0.000503187	0.00075221	0.000228493	0.000935454	0.000972053	0.00090063	0	0.000316056	0.00153433	0.00176809	0.00307768	0.00276769	0.00241382	0	0	0	0	0	0	0	0	0	0	0	0	0	0	0
k__Bacteria;p__Chloroflexi;c__Anaerolineae;o__SBR1031;f__;g__	0	0	0	0	0	0	0	0.000233863	0	0	0	0	0	0	6.15536e-05	0	0.000226296	0	0.000198847	0	0	0	0	0	0	0	0	0	0	0	0	0
k__Bacteria;p__Chloroflexi;c__Anaerolineae;o__SBR1031;f__A4b;g__	0.00396563	0.00202703	0.000922996	0.00124514	0.00268366	6.26841e-05	0.00034274	0.00467727	0.00972053	0.00225158	0.00524384	0.000948167	0.000127861	0.000884043	0.000246214	0.00103788	0.000377159	0.000108755	0	0	0	0.000116171	0	0	0	0	0	0	0.000245128	0	0	0
k__Bacteria;p__Chloroflexi;c__Anaerolineae;o__SBR1031;f__SHA-31;g__	0.00132188	0.000168919	0.000131857	0.00217899	0.00251593	0.00194321	0.0017137	0.000233863	0.00072904	0.00255179	0.00157315	0.00126422	0.000767165	0.000294681	0.00166195	0.00138384	0.00309271	0	0	0	0	0	0	0	0.000190404	0	7.25216e-05	0	0	0	0	0
k__Bacteria;p__Chloroflexi;c__Anaerolineae;o__SBR1031;f__SJA-101;g__	0.000991408	0.000168919	0.000131857	0.000311284	0	0.00150442	0.00137096	0.00070159	0.000486027	0	0	0	0	0	0	0	0	0	0	0	0	0	0	0	0	0	0	0	0	0	0	0
k__Bacteria;p__Chloroflexi;c__Anaerolineae;o__SBR1031;f__oc28;g__	0	0	0	0	0	0	0	0.000233863	0	0.000750525	0.00104877	0.000948167	0	0	0	0	0	0	0	0	0	0	0	0	0	0	0	0	0	0	0	0
k__Bacteria;p__Chloroflexi;c__Anaerolineae;o__SHA-20;f__;g__	0.000660939	0	0	0.00155642	0.000335458	0.000376105	0.000456986	0.00070159	0.000243013	0.000150105	0	0.000316056	0.000383583	0.000884043	0.000800197	0.000691922	0.000301727	0	0	0	0	0	0	0	0	0	0.000362608	0.000648424	0.00061282	0	0	7.88208e-05
k__Bacteria;p__Chloroflexi;c__Anaerolineae;o__SJA-15;f__;g__	0.00264375	0.000844595	0.00105485	0.00389105	0.00218048	0.00451326	0.00297041	0.00210477	0.00121507	0.00405284	0.00104877	0.00379267	0.0350339	0.0384559	0.0217284	0.0198928	0.0226296	0	0	0	0	0	0	0	0	0	0	0	0	0	0	0
k__Bacteria;p__Chloroflexi;c__Anaerolineae;o__WCHB1-50;f__;g__	0	0	0	0	0.000167729	6.26841e-05	0	0.00140318	0.00121507	0.00030021	0.000524384	0.000316056	0	0	0	0	0	0	0	0	0	0	0	0	0	0	0	0	0	0	0	0
k__Bacteria;p__Chloroflexi;c__Anaerolineae;o__c26;f__;g__	0.000330469	0.000337838	0	0.000311284	0	0	0.00034274	0.00233863	0.00656136	0.00615431	0.00891453	0.00726928	0	0	0	0	0	0.000108755	0	0	0	0	0	0	0	0	0	0	0	0	0	0
k__Bacteria;p__Chloroflexi;c__Anaerolineae;o__envOPS12;f__;g__	0.0353602	0.0608108	0.039557	0.0253696	0.024153	0.0292108	0.0766594	0.0645463	0.0770352	0.0953167	0.083377	0.116941	0.00716021	0.013408	0.000553983	0.00017298	0.00082975	0.000652529	0.000198847	0	0	0	0	0	0.000190404	0	0	0	0	0	6.15006e-05	7.88208e-05
k__Bacteria;p__Chloroflexi;c__Anaerolineae;o__pLW-97;f__;g__	0.000330469	0.000168919	0.000131857	0	0.000167729	0	0	0.00163704	0.00072904	0.00030021	0.000524384	0	0	0	0	0	0	0	0	0	0	0	0	0	0	0	0	0	0	0	0	0
k__Bacteria;p__Chloroflexi;c__Bljii12;Other;Other;Other	0.000330469	0	0	0	0	0	0.000114247	0.000935454	0	0.00030021	0.000524384	0	0	0	0	0	0	0	0	0	0	0	0	0	0	0	0	0	0	0	0	0
k__Bacteria;p__Chloroflexi;c__Bljii12;o__;f__;g__	0	0	0	0	0	0	0	0.000233863	0.00072904	0	0	0	0.000127861	0	0.000184661	0	0	0	0	0	0	0	0	0	0	0	0	0	0	0	0	0
k__Bacteria;p__Chloroflexi;c__Bljii12;o__AKYG885;f__5B-12;g__	0.000330469	0	0	0	0	0.000125368	0	0.00070159	0	0.00060042	0	0	0	0	0	0	0	0	0	0	0	0	0	0	0	0	0	0	0	0	0	0
k__Bacteria;p__Chloroflexi;c__Bljii12;o__AKYG885;f__Dolo_23;g__	0	0	0.000263713	0	0.000167729	6.26841e-05	0.000114247	0.000233863	0	0	0	0.000316056	0	0	0	0	0	0	0	0	0	0	0	0	0	0	0	0	0	0	0	0
k__Bacteria;p__Chloroflexi;c__Bljii12;o__B07_WMSP1;Other;Other	0	0	0	0	0	0	0	0.000935454	0.00072904	0	0	0.000316056	0	0	0	0	0	0	0	0	0	0	0	0	0	0	0	0	0	0	0	0
k__Bacteria;p__Chloroflexi;c__Chloroflexi;Other;Other;Other	0	0	0	0	0	0	0	0	0	0.00030021	0	0	0	0	0	0	0	0	0	0	0	0	0	0	0	0	0	0	0	0	0	0
k__Bacteria;p__Chloroflexi;c__Chloroflexi;o__;f__;g__	0	0	0	0	0	0	0	0.00140318	0.000486027	0.000450315	0.000524384	0	0	0	0	0	0	0.000108755	0	0	0	0	0	0	0	0	0	0	0	0	0	0
k__Bacteria;p__Chloroflexi;c__Chloroflexi;o__Chloroflexales;Other;Other	0	0	0	0.000155642	0.000503187	0	0	0	0	0	0	0	0	0	0	0	0	0	0	0	0	0	0	0	0	0	0	0	0	0	0	0
k__Bacteria;p__Chloroflexi;c__Chloroflexi;o__Chloroflexales;f__Chloroflexaceae;g__	0.000330469	0	0	0.000311284	0.000167729	0	0	0.00070159	0.000486027	0.000150105	0	0	0	0	0	0	0	0	0	0	0	0	0	0	0	0	0	0	0	0	0	0
k__Bacteria;p__Chloroflexi;c__Chloroflexi;o__Roseiflexales;Other;Other	0	0	0	0	0	0	0	0.00070159	0.000243013	0	0	0	0	0	0	0	0	0	0	0	0	0	0	0	0	0	0	0	0	0	0	0
k__Bacteria;p__Chloroflexi;c__Chloroflexi;o__Roseiflexales;f__Kouleothrixaceae;Other	0	0	0	0	0	0	0	0	0.000486027	0.000150105	0.000524384	0.000316056	0	0	0	0	0	0	0	0	0	0	0	0	0	0	0	0	0	0	0	0
k__Bacteria;p__Chloroflexi;c__Chloroflexi;o__Roseiflexales;f__Kouleothrixaceae;g__	0	0	0	0.000311284	0.000167729	0	0	0.00210477	0.00145808	0.00090063	0.000524384	0	0	0	0	0	0	0	0	0	0	0	0	0	0	0	0	0	0	0	0	0
k__Bacteria;p__Chloroflexi;c__Chloroflexi;o__Roseiflexales;f__Kouleothrixaceae;g__Kouleothrix	0	0	0	0	0	0	0	0	0.000972053	0.000150105	0	0.00126422	0	0	0	0	0	0	0	0	0	0	0	0	0	0	0	0	0	0	0	0
k__Bacteria;p__Chloroflexi;c__Dehalococcoidetes;Other;Other;Other	0	0	0	0	0	0.000125368	0.000114247	0	0	0	0	0	0	0	0	0	0	0	0	0	0	0	0	0	0	0	0	0.000129685	0	0	0	0
k__Bacteria;p__Chloroflexi;c__Dehalococcoidetes;o__;f__;g__	0	0	0	0.000155642	0	6.26841e-05	0	0	0	0	0	0	0	0	0.000123107	0.000345961	0.000150864	0	0	0	0	0	0	0	0	0	0	0.000129685	0.000245128	0	0	0
k__Bacteria;p__Chloroflexi;c__Dehalococcoidetes;o__Dehalococcoidales;f__Dehalococcoidaceae;Other	0	0	0	0	0	0	0	0	0	0	0	0	0	0	0	0	0	0	0	0	0	0	0	0	0	0	0	0	0.000122564	0	0	0
k__Bacteria;p__Chloroflexi;c__Dehalococcoidetes;o__Dehalococcoidales;f__Dehalococcoidaceae;g__	0	0	0	0	0	0	0	0	0	0	0	0	0	0.000147341	0.000984858	0.00155682	0.00120691	0	0	0	0	0	0.000564653	0	0	0.000272851	0.000435129	0.000518739	0.000122564	0	0	0
k__Bacteria;p__Chloroflexi;c__Dehalococcoidetes;o__Dehalococcoidales;f__Dehalococcoidaceae;g__Dehalogenimonas	0	0	0	0.000155642	0	0.000125368	0	0	0	0	0	0	0	0	0.000492429	0.000518941	0.000150864	0	0	0	0	0	0	0	0	0	0	0	0	0	0	0
k__Bacteria;p__Chloroflexi;c__Dehalococcoidetes;o__FS117-23B-02;f__;g__	0	0	0	0	0	0	0	0	0	0	0	0	0	0	0	0	0	0	0	0	0	0	0	0	0.000380807	0.000204638	0	0	0.000122564	0	0	0
k__Bacteria;p__Chloroflexi;c__Dehalococcoidetes;o__GIF9;f__;g__	0	0	0	0	0	0	0	0	0	0	0	0	0.000639304	0.00221011	0.00110797	0.00155682	0.00113148	0	0	0	0	0	0.0042349	0.00241857	0.00323686	0.00095498	0.00152295	0.000129685	0	0	0	0
k__Bacteria;p__Chloroflexi;c__Ellin6529;o__;f__;g__	0.00330469	0.00304054	0.00619726	0.00326848	0.00268366	0.00601768	0.0049126	0.00841908	0.00558931	0.0060042	0.0146827	0.00758534	0.000767165	0.000736703	0.000369322	0.000691922	0.000980614	0.00380642	0.00198847	0.000362406	0.000113999	0.000464684	0.000282326	0	0.000190404	0.000136426	0	0.00129685	0.00122564	0	0	0
k__Bacteria;p__Chloroflexi;c__Ktedonobacteria;o__TK10;f__;g__	0	0	0	0	0	0.000125368	0.000114247	0.00070159	0.00145808	0.000750525	0.00104877	0.00126422	0	0	0	0	0	0	0	0	0	0	0	0	0	0	0	0	0	0	0	0
k__Bacteria;p__Chloroflexi;c__S085;o__;f__;g__	0	0	0	0	0	0	0.000228493	0.00070159	0.000486027	0.00180126	0.00209754	0.00252845	0	0	0.000123107	0	0	0	0	0	0	0	0	0	0	0	0	0	0	0	0	0
k__Bacteria;p__Chloroflexi;c__SAR202;o__;f__;g__	0	0.000675676	0.000527426	0	0	0.000438789	0.000685479	0	0	0	0	0	0	0	0	0	0	0	0	0	0	0	0	0	0	0	0	0.00220464	0.00122564	0	0	0
k__Bacteria;p__Chloroflexi;c__SHA-26;o__;f__;g__	0	0.000506757	0	0.000466926	0	0.000188052	0.000228493	0	0	0	0.00209754	0.000948167	0	0	0.000307768	0.00017298	7.54318e-05	0	0	0	0	0	0	0	0	0	0	0	0	0	0	0
k__Bacteria;p__Chloroflexi;c__TK17;o__;f__;g__	0.000991408	0	0.000263713	0.000311284	0	0.000188052	0.000456986	0.00140318	0.000243013	0	0.000524384	0.000316056	0	0.000147341	0.00406254	0.00242173	0.00271555	0.000870038	0.000198847	0	0	0	0.000282326	0	0	0	0	0.00103748	0.00147077	0.00277316	0.00215252	0.00323165
k__Bacteria;p__Chloroflexi;c__TK17;o__S085;f__;g__	0.00132188	0.0121622	0.0181962	0.000311284	0	0.0055162	0.00616931	0.00350795	0.00388821	0.00795557	0.0104877	0.00948167	0.000127861	0.000294681	0.00123107	0.000345961	0.000603455	0.000326264	0.000198847	0	0	0	0	0	0	0	0	0	0	0	0	0
k__Bacteria;p__Chloroflexi;c__TK17;o__mle1-48;f__;g__	0.00132188	0.00472973	0.0039557	0.000933852	0.000838645	0.00376105	0.00411288	0.00116932	0.00486027	0.00375263	0.00839014	0.00474083	0.000639304	0.000589362	0.00603225	0.00328663	0.00286641	0.000543774	0.000397693	0	0	0	0	0	0	0	0	0	0	0	0	0
k__Bacteria;p__Chloroflexi;c__Thermobacula;o__Thermobaculales;f__Thermobaculaceae;g__	0	0	0	0	0	6.26841e-05	0	0.00350795	0.00121507	0.00135095	0.000524384	0.000316056	0	0	0	0	0	0	0	0	0	0	0	0	0	0	0	0	0	0	0	0
k__Bacteria;p__Chloroflexi;c__Thermomicrobia;Other;Other;Other	0.000330469	0.000506757	0	0.000155642	0	0	0	0.00070159	0	0	0.00104877	0.000632111	0	0	0	0	0	0	0	0	0	0	0	0	0	0	0	0	0	0	0.000184502	0.000630567
k__Bacteria;p__Chloroflexi;c__Thermomicrobia;o__;f__;g__	0	0	0.000131857	0	0	0	0	0	0	0	0.000524384	0	0	0	0	0	0	0	0	0	0	0	0	0	0	0	0	0	0	0	0	0
k__Bacteria;p__Chloroflexi;c__Thermomicrobia;o__AKYG1722;f__;g__	0.000660939	0	0	0.000311284	0	0.000376105	0.00034274	0.00070159	0.000972053	0.000750525	0	0.000316056	0.000639304	0.00132606	0.000553983	0.000518941	0.000226296	0	0	0	0	0	0	0	0	0	0	0.000129685	0	9.24385e-05	0	7.88208e-05
k__Bacteria;p__Chloroflexi;c__Thermomicrobia;o__JG30-KF-CM45;f__;g__	0.00198282	0.000337838	0.000131857	0.00140078	0.00184502	0.00131637	0.000571233	0.000233863	0	0.000150105	0	0	0.000383583	0	6.15536e-05	0	0	0.000652529	0.00178962	0.000120802	0	0	0	0	0	0	0	0	0	0	0	0
k__Bacteria;p__Cyanobacteria;Other;Other;Other;Other	0	0.000337838	0.00039557	0.000311284	0	0	0	0	0	0	0	0	0	0	0	0	0	0	0	0	0	0	0	0	0	0	0.000145043	0	0	0	0	0
k__Bacteria;p__Cyanobacteria;c__4C0d-2;o__MLE1-12;f__;g__	0	0.00692568	0.0060654	0.000311284	0	0	0	0.000233863	0.000243013	0	0	0	0.000383583	0	0.00203127	0.0017298	0.00181036	0.00402393	0.00974349	0.000120802	0	0.00302045	0	0	0	0	0	0	0	0	0	0
k__Bacteria;p__Cyanobacteria;c__4C0d-2;o__SM1D11;f__;g__	0	0	0	0	0	0	0	0	0	0.000750525	0.00209754	0.000316056	0.000127861	0	0.000123107	0.00017298	0	0	0	0	0	0	0	0	0	0	0	0	0	0	0	0
k__Bacteria;p__Cyanobacteria;c__4C0d-2;o__YS2;f__;g__	0	0	0	0.000311284	0.000335458	0	0	0	0	0	0	0	0.000511444	0	6.15536e-05	0	0	0	0	0	0	0	0.00197628	0.00096743	0.000380807	0	0.000145043	0.00025937	0	0	0	7.88208e-05
k__Bacteria;p__Cyanobacteria;c__Chloroplast;o__Chlorophyta;f__;g__	0.00264375	0	0	0	0	0	0	0	0	0	0	0	0	0	0	0	0	0	0	0	0	0	0	0	0	0	0	0	0	0	0	0
k__Bacteria;p__Cyanobacteria;c__Chloroplast;o__Chlorophyta;f__Chlamydomonadaceae;g__	0.000330469	0	0	0.000311284	0	0	0	0	0	0	0	0	0	0	0	0	0	0	0	0	0	0	0	0	0	0	0	0	0	0	0	0
k__Bacteria;p__Cyanobacteria;c__Chloroplast;o__Stramenopiles;f__;g__	0.0128883	0	0	0.00108949	0.00268366	0	0	0	0	0	0	0	0	0	0	0	0	0	0	0	0	0	0	0	0	6.82128e-05	7.25216e-05	0.000648424	0.000857948	0	0	0
k__Bacteria;p__Cyanobacteria;c__Chloroplast;o__Streptophyta;f__;g__	0.000660939	0.000168919	0	0.00140078	0.000503187	0	0	0	0.00072904	0.000150105	0.00367069	0.000316056	0	0	6.15536e-05	0	0	0	0	0	0	0.000116171	0	0.000322477	0.000380807	0.0195771	0.000290086	0	0	9.24385e-05	0.000492005	0.000315283
k__Bacteria;p__Cyanobacteria;c__Oscillatoriophycideae;o__Chroococcales;f__Phormidiaceae;g__Planktothricoides	0.000991408	0	0	0.000155642	0	0	0	0	0	0	0	0	0	0	0	0	0	0	0	0	0	0	0	0	0	0	0	0	0	0	0	0
k__Bacteria;p__Cyanobacteria;c__Oscillatoriophycideae;o__Chroococcales;f__Xenococcaceae;Other	0	0	0	0	0	0	0	0	0	0	0	0	0	0	0	0	0	0	0	0	0	0	0	0	0	0	0	0.000129685	0.000122564	0	0	0
k__Bacteria;p__Cyanobacteria;c__Oscillatoriophycideae;o__Chroococcales;f__Xenococcaceae;g__Xenococcus	0	0	0	0	0	0	0	0	0	0	0	0	0	0	0	0	0	0	0	0	0	0	0	0	0	0	0	0.00025937	0	0	0	0
k__Bacteria;p__Cyanobacteria;c__S15B-MN24;o__;f__;g__	0	0.00388514	0.00237342	0	0	6.26841e-05	0.000114247	0	0	0.00090063	0.000524384	0	0	0	0	0	0	0	0	0	0	0	0	0	0	0	0	0	0	0	0	0
k__Bacteria;p__Cyanobacteria;c__Synechococcophycideae;o__Pseudanabaenales;f__Pseudanabaenaceae;g__	0	0	0	0	0	0	0	0	0	0	0	0	0	0	0	0	0	0	0	0	0	0	0	0	0	0	0	0	0	0	0	0
k__Bacteria;p__Cyanobacteria;c__Synechococcophycideae;o__Synechococcales;f__Synechococcaceae;g__Prochlorococcus	0	0	0	0.00155642	0.00218048	0	0	0	0	0	0	0	0	0	0	0	0	0	0	0	0	0	0.000846979	0.000322477	0.000761615	0.00122783	0.00217565	0	0	0	0	0
k__Bacteria;p__Deferribacteres;c__Deferribacteres;o__Deferribacterales;f__Deferribacteraceae;g__Deferribacter	0	0	0	0	0	0	0	0	0	0	0	0	0.000127861	0	0	0	0.000301727	0	0	0	0	0	0	0	0	0	0	0	0	0	0	0
k__Bacteria;p__Elusimicrobia;c__Elusimicrobia;o__Elusimicrobiales;f__;g__	0.00132188	0.00152027	0.00501055	0.00155642	0.00218048	0	0	0	0	0	0	0.00158028	0	0	0	0	0	0	0	0	0	0	0	0	0	0.000136426	0	0	0	0	0	0
k__Bacteria;p__Elusimicrobia;c__Elusimicrobia;o__FAC88;f__;g__	0	0.000337838	0.00039557	0	0	0	0.000114247	0	0	0	0	0	0	0	0	0	0	0	0	0	0	0	0	0	0	0	0	0	0	0	0	0
k__Bacteria;p__Elusimicrobia;c__Elusimicrobia;o__IIb;f__;g__	0.000330469	0.000168919	0.000131857	0.000466926	0.000335458	0	0.000228493	0.00070159	0.000243013	0	0	0.000632111	0.000639304	0.000147341	0	0	0	0	0	0	0	0	0	0	0	0	0	0	0	0	0	0
k__Bacteria;p__Elusimicrobia;c__Elusimicrobia;o__MD2894-B20;f__;g__	0	0	0	0	0	0	0	0	0	0	0	0	0	0	0	0	0	0	0	0	0	0	0	0	0	0	0.000217565	0	0	0	0	0
k__Bacteria;p__Elusimicrobia;c__Elusimicrobia;o__MVP-88;f__;g__	0	0	0	0	0	0	0.000228493	0	0	0.000150105	0.00157315	0.000632111	0	0	0	0	0	0	0	0	0	0	0	0	0	0	0	0	0	0	0	0
k__Bacteria;p__Elusimicrobia;c__Endomicrobia;o__;f__;g__	0	0	0	0	0.000335458	0	0	0	0	0	0	0	0	0	0	0	0	0	0	0	0	0	0	0	0	0	0	0	0	0	0	0
k__Bacteria;p__Fibrobacteres;c__Fibrobacteria;o__258ds10;f__;g__	0	0	0	0	0	0	0	0	0.000486027	0	0	0	0	0	0	0	0	0	0	0	0	0	0	0	0	0	0	0	0	0	0	0
k__Bacteria;p__Fibrobacteres;c__Fibrobacteria;o__Fibrobacterales;f__;g__	0	0	0	0	0.000670916	0	0	0	0	0	0	0	0	0	0	0	0	0	0	0	0	0	0	0	0	0	0	0	0	0	0	0
k__Bacteria;p__Fibrobacteres;c__Fibrobacteria;o__Fibrobacterales;f__Fibrobacteraceae;g__	0.00165235	0	0	0.000466926	0.00134183	0	0	0	0	0	0	0	0	0	0	0	0	0	0	0	0	0	0	0	0	0	0	0	0	0	0	0
k__Bacteria;p__Fibrobacteres;c__TG3;Other;Other;Other	0	0	0	0	0.000335458	0	0	0	0	0	0	0	0	0	0	0	0	0	0	0	0	0	0	0	0	0	0	0	0	0	0	0
k__Bacteria;p__Fibrobacteres;c__TG3;o__TG3-1;Other;Other	0	0	0	0	0	0	0	0	0	0	0	0	0	0	0	0	0	0	0	0	0	0	0	0.000322477	0	0	0	0	0	0	0	0
k__Bacteria;p__Fibrobacteres;c__TG3;o__TG3-1;f__MAT-CR-H6-H10;g__	0	0	0	0	0.000335458	0	0	0	0	0	0	0	0	0	0	0	0	0	0	0	0	0	0	0	0	0	0	0	0	0	0	0
k__Bacteria;p__Fibrobacteres;c__TG3;o__TG3-1;f__TSCOR003-O20;g__	0	0	0	0	0.000838645	0	0	0	0	0	0	0	0	0	0	0	0	0	0	0	0	0	0	0	0	0	0	0	0	0	0	0
k__Bacteria;p__Firmicutes;Other;Other;Other;Other	0	0	0	0.000311284	0.000670916	0.000250737	0.000228493	0	0	0	0.000524384	0.000316056	0.000255722	0.000884043	0.000123107	0.000345961	7.54318e-05	0.00021751	0	0.00120802	0.000227998	0	0.00988142	0.00822315	0.000761615	6.82128e-05	7.25216e-05	0.00025937	0.000490256	0	6.15006e-05	0
k__Bacteria;p__Firmicutes;c__;o__;f__;g__	0	0	0	0.000311284	0.000167729	0	0	0	0	0	0	0	0	0	0	0	0	0	0	0	0	0	0	0	0	0	0	0	0	0	0	0
k__Bacteria;p__Firmicutes;c__Bacilli;Other;Other;Other	0	0	0	0	0	0	0	0	0	0.000150105	0.000524384	0	0	0	0	0	0	0	0	0.0135298	0.00159599	0.00255576	0	0.000161238	0.000571211	0.000136426	0.000145043	0.000129685	0.000122564	0	0	0
k__Bacteria;p__Firmicutes;c__Bacilli;o__;f__;g__	0	0	0	0	0	0	0	0	0	0.00060042	0	0.000632111	0	0	0	0	7.54318e-05	0.00250136	0.00278385	0.000362406	0.000113999	0	0	0	0	0	0	0	0	0	0	0
k__Bacteria;p__Firmicutes;c__Bacilli;o__Bacillales;Other;Other	0	0.00185811	0.00184599	0	0.000167729	0.000564157	0.00159945	0	0.000486027	0.00105074	0	0.000948167	0	0	0	0	0	0	0	0.0217444	0.0131099	0.00940985	0	0	0.000380807	0.000272851	0.00232069	0.000129685	0.000122564	0.000277316	0	0
k__Bacteria;p__Firmicutes;c__Bacilli;o__Bacillales;f__Alicyclobacillaceae;g__Alicyclobacillus	0.000991408	0.00506757	0.00369198	0	0	0.00150442	0.000571233	0.000233863	0.000243013	0.00375263	0.00209754	0.00189633	0	0	0	0	0	0	0	0	0	0	0	0.000161238	0.000380807	0.000272851	0.000145043	0.000129685	0	0	6.15006e-05	0
k__Bacteria;p__Firmicutes;c__Bacilli;o__Bacillales;f__Bacillaceae;Other	0.000330469	0.00202703	0.00131857	0	0	0.000877578	0.000685479	0.00140318	0.00340219	0.00495347	0.00681699	0.00758534	0	0	0	0	0	0.00152257	0.00119308	0.00157043	0.000227998	0.000813197	0	0	0.000761615	0.000341064	0.000580173	0.000518739	0.000980512	0	0.000123001	7.88208e-05
k__Bacteria;p__Firmicutes;c__Bacilli;o__Bacillales;f__Bacillaceae;g__	0.000330469	0.000168919	0.000131857	0	0.000335458	6.26841e-05	0	0	0	0	0	0	0	0	0	0	0	0	0	0	0	0	0	0	0	0	0	0.00194527	0.000490256	0	0	0
k__Bacteria;p__Firmicutes;c__Bacilli;o__Bacillales;f__Bacillaceae;g__Anaerobacillus	0	0	0	0	0	0	0	0	0	0	0	0	0	0	0	0	0	0	0	0	0	0	0	0	0	0	0	0	0	0.000554631	0	0
k__Bacteria;p__Firmicutes;c__Bacilli;o__Bacillales;f__Bacillaceae;g__Bacillus	0.00165235	0.00945946	0.00540612	0.000311284	0.000670916	0.00288347	0.00331315	0.00374181	0.00388821	0.0109577	0.00943891	0.0167509	0	0	0	0	0	0.00358891	0.00218731	0.0224692	0.0170999	0.0160316	0	0	0.00247525	0.000545703	0.00210313	0.00817015	0.00906974	0.0283786	0.000123001	0.000472925
k__Bacteria;p__Firmicutes;c__Bacilli;o__Bacillales;f__Bacillaceae;g__Geobacillus	0	0	0	0	0	0	0	0	0.000243013	0	0	0	0	0	0	0	0	0	0	0	0	0	0	0	0	0	0	0	0	0	0	0
k__Bacteria;p__Firmicutes;c__Bacilli;o__Bacillales;f__Bacillaceae;g__Marinibacillus	0	0	0	0	0	0	0	0	0	0	0	0	0	0	0	0	0	0	0	0	0	0	0	0	0	0.000136426	0	0	0	0	0	0
k__Bacteria;p__Firmicutes;c__Bacilli;o__Bacillales;f__Bacillaceae;g__Pontibacillus	0	0	0	0	0	0	0	0	0	0	0	0	0	0	0	0	0	0	0	0	0	0	0	0	0.00114242	0.000272851	0.00094278	0	0	0	0	0
k__Bacteria;p__Firmicutes;c__Bacilli;o__Bacillales;f__Bacillaceae;g__Salimicrobium	0	0.000168919	0	0	0	6.26841e-05	0	0	0	0	0	0	0	0	0	0	0	0	0	0	0	0	0	0	0	0	0	0	0	0	0	0
k__Bacteria;p__Firmicutes;c__Bacilli;o__Bacillales;f__Bacillaceae;g__Thalassobacillus	0	0	0	0	0.000167729	0.000125368	0	0	0	0	0	0	0	0	0	0	0	0	0	0	0	0	0	0	0	0	0	0	0	0	0	0
k__Bacteria;p__Firmicutes;c__Bacilli;o__Bacillales;f__Paenibacillaceae;Other	0	0.000337838	0	0	0	0	0	0.000467727	0	0	0.000524384	0.00126422	0	0	0	0	0	0	0	0	0	0	0	0	0	0	0	0	0	0	0	0
k__Bacteria;p__Firmicutes;c__Bacilli;o__Bacillales;f__Paenibacillaceae;g__Ammoniphilus	0	0	0	0	0	0	0	0	0.000486027	0.00030021	0	0	0	0	0	0	0	0	0.000198847	0.000362406	0.000569995	0.00127788	0	0	0	0	7.25216e-05	0	0	0	0	0
k__Bacteria;p__Firmicutes;c__Bacilli;o__Bacillales;f__Paenibacillaceae;g__Brevibacillus	0	0	0	0	0	0	0	0	0	0.000750525	0.00209754	0.00158028	0	0	0	0	0	0	0	0	0	0	0	0	0	0	0	0	0	0	0	0
k__Bacteria;p__Firmicutes;c__Bacilli;o__Bacillales;f__Paenibacillaceae;g__Paenibacillus	0	0	0	0	0	0	0.000228493	0	0.000243013	0.00030021	0	0.000316056	0	0	0	0	0	0	0	0	0	0	0	0	0	0	0	0	0	0	0	0
k__Bacteria;p__Firmicutes;c__Bacilli;o__Bacillales;f__Planococcaceae;g__Lysinibacillus	0	0	0	0	0	0	0	0	0	0.000150105	0	0.000316056	0	0	0	0	0	0	0	0	0	0	0	0	0	0	0	0	0	0	0	0
k__Bacteria;p__Firmicutes;c__Bacilli;o__Bacillales;f__Planococcaceae;g__Paenisporosarcina	0	0	0	0	0	0	0	0	0.000243013	0	0	0	0	0	0	0	0	0	0	0	0	0	0	0	0	6.82128e-05	0	0.000129685	0.000122564	0	0	0
k__Bacteria;p__Firmicutes;c__Bacilli;o__Bacillales;f__Planococcaceae;g__Solibacillus	0	0.000168919	0	0	0	0	0	0	0.000243013	0	0	0	0	0	0	0	0	0	0	0	0	0	0	0	0	0	0	0	0	0	0	0
k__Bacteria;p__Firmicutes;c__Bacilli;o__Bacillales;f__Staphylococcaceae;g__Staphylococcus	0	0.000337838	0	0	0.000838645	0.000125368	0	0.00304022	0.00072904	0.00180126	0	0.00126422	0	0	6.15536e-05	0	0	0	0	0	0.000113999	0	0.000846979	0.00241857	0.000952018	0	0	0	0	0.000277316	6.15006e-05	7.88208e-05
k__Bacteria;p__Firmicutes;c__Bacilli;o__Gemellales;f__Gemellaceae;g__	0	0	0	0	0	0	0	0	0	0	0	0	0	0	0	0	0	0	0	0	0	0	0	0	0.000380807	0	0	0	0	0	0	0
k__Bacteria;p__Firmicutes;c__Bacilli;o__Haloplasmatales;f__Haloplasmataceae;g__	0	0	0	0	0	6.26841e-05	0	0	0	0	0	0	0	0	0	0	0	0	0	0.000120802	0	0	0	0	0	0	7.25216e-05	0	0	0	0	0
k__Bacteria;p__Firmicutes;c__Bacilli;o__Herpetosiphonales;f__Herpetosiphonaceae;g__Herpetosiphon	0	0	0	0	0	0	0	0	0	0	0	0	0	0	0	0	0	0	0	0	0	0	0	0	0.00114242	0.00047749	0.000145043	0	0	0	0	0
k__Bacteria;p__Firmicutes;c__Bacilli;o__Lactobacillales;f__Aerococcaceae;g__	0	0	0	0	0	0	0	0	0	0	0	0	0	0	0	0	7.54318e-05	0	0	0	0	0	0	0	0	0	0	0	0	0	0	0
k__Bacteria;p__Firmicutes;c__Bacilli;o__Lactobacillales;f__Lactobacillaceae;g__	0.00264375	0	0	0	0	0	0	0	0	0	0	0	0	0	0	0	0	0	0	0	0	0	0	0	0	0	0	0	0	0	0	0
k__Bacteria;p__Firmicutes;c__Bacilli;o__Lactobacillales;f__Lactobacillaceae;g__Lactobacillus	0.0247852	0	0	0	0	0	0	0	0.000486027	0	0	0	0	0	0	0	0	0	0	0	0	0	0	0	0	0	0	0	0	0	0	0
k__Bacteria;p__Firmicutes;c__Bacilli;o__Lactobacillales;f__Leuconostocaceae;g__Leuconostoc	0	0	0	0	0	0	0	0	0	0	0	0	0	0	0	0	0	0	0	0	0	0	0	0	0.000190404	0	0	0	0	0	0.000123001	0
k__Bacteria;p__Firmicutes;c__Bacilli;o__Lactobacillales;f__Streptococcaceae;Other	0	0.000168919	0	0	0	0	0	0	0	0.00030021	0	0	0.000127861	0	0	0	0	0	0	0	0	0	0	0.000161238	0.000380807	0	0	0	0	0	0	7.88208e-05
k__Bacteria;p__Firmicutes;c__Bacilli;o__Lactobacillales;f__Streptococcaceae;g__	0	0.000337838	0	0	0	0.000125368	0.000114247	0	0.000243013	0.000450315	0	0	0.000127861	0	0	0	0	0	0	0	0	0	0.000282326	0.000483715	0.000190404	0	0	0	0	0.000184877	6.15006e-05	0
k__Bacteria;p__Firmicutes;c__Bacilli;o__Lactobacillales;f__Streptococcaceae;g__Streptococcus	0	0	0	0	0	0	0	0	0	0.000150105	0	0	0.000383583	0	0	0	0	0	0	0	0	0	0	0.000161238	0.000380807	0	0	0	0	0	0	0
k__Bacteria;p__Firmicutes;c__CK-1C4-19;o__;f__;g__	0	0	0	0	0	0	0	0	0	0	0	0	0	0	0	0	0	0	0	0	0	0	0	0	0	0	0	0.000648424	0.000367692	0	0	0
k__Bacteria;p__Firmicutes;c__Clostridia;Other;Other;Other	0	0	0.000263713	0.000311284	0.000167729	0	0.000228493	0	0	0.00270189	0	0	0.000127861	0.000294681	0.000123107	0.000864902	0.000603455	0.00021751	0	0	0	0	0.00338792	0.0020961	0.00114242	0.000204638	0.000290086	0	0	0	0	0
k__Bacteria;p__Firmicutes;c__Clostridia;o__;f__;g__	0	0	0	0.00077821	0.00184502	0	0	0	0	0	0	0	0	0	0	0	0	0	0	0	0	0	0	0	0	0	0	0	0.000245128	0	0	0
k__Bacteria;p__Firmicutes;c__Clostridia;o__Clostridiales;Other;Other	0	0	0.00118671	0.000933852	0.000838645	0	0	0	0	0.00030021	0.00629261	0.0028445	0.000255722	0.000736703	0.000492429	0.000518941	7.54318e-05	0.000761283	0.000198847	0	0	0	0.00649351	0.00467591	0.000761615	0.000272851	0.000290086	0	0	0	0	0
k__Bacteria;p__Firmicutes;c__Clostridia;o__Clostridiales;f__;g__	0.000330469	0	0	0	0.000167729	0	0	0	0	0	0	0	0.000127861	0.000147341	0.000307768	0.000345961	0.000226296	0	0	0	0	0	0.00734049	0.00354724	0.000190404	0.00047749	0.000362608	0	0	0	0	0
k__Bacteria;p__Firmicutes;c__Clostridia;o__Clostridiales;f__Catabacteriaceae;g__	0	0	0	0.00077821	0.000335458	0	0	0	0	0	0	0	0.000639304	0.000294681	0	0	0	0	0	0	0	0	0	0	0.000190404	0	0	0	0	0	0	0
k__Bacteria;p__Firmicutes;c__Clostridia;o__Clostridiales;f__Clostridiaceae;Other	0.00198282	0	0.000131857	0.00918288	0.00603824	0	0.000114247	0.00280636	0.000972053	0.00255179	0.00157315	0.00189633	0	0	0	0	0	0.000326264	0.000397693	0	0	0	0.000564653	0	0.000190404	6.82128e-05	0	0	0.000122564	0	0	0
k__Bacteria;p__Firmicutes;c__Clostridia;o__Clostridiales;f__Clostridiaceae;g__	0.000330469	0	0	0.00560311	0.00587051	0	0.000114247	0	0	0	0	0	0	0.000147341	6.15536e-05	0	0	0	0	0	0	0	0.000846979	0	0.000190404	0.000136426	7.25216e-05	0.000129685	0.000735384	0	0.000492005	7.88208e-05
k__Bacteria;p__Firmicutes;c__Clostridia;o__Clostridiales;f__Clostridiaceae;g__Acidaminobacter	0	0	0	0.000311284	0.000167729	0	0	0	0	0	0	0	0	0	0	0	0	0	0	0	0	0	0	0	0	0	0	0	0	0	0	0
k__Bacteria;p__Firmicutes;c__Clostridia;o__Clostridiales;f__Clostridiaceae;g__Caloramator	0	0	0	0.000155642	0	0.000188052	0	0	0	0	0	0	0	0	0	0	0	0.000435019	0.00119308	0	0.000227998	0	0	0	0	0	0	0	0	0	0	0
k__Bacteria;p__Firmicutes;c__Clostridia;o__Clostridiales;f__Clostridiaceae;g__Clostridium	0.00132188	0.000337838	0.000527426	0.00731518	0.00369004	0.00131637	0.00114247	0.00163704	0.00267315	0.00240168	0.00104877	0.00126422	0.000383583	0.000147341	0.000184661	0.000518941	0.000150864	0.00152257	0.00178962	0.000241604	0.000227998	0	0	0	0.000952018	0.000613915	0.000507651	0.00142653	0.000490256	9.24385e-05	0	7.88208e-05
k__Bacteria;p__Firmicutes;c__Clostridia;o__Clostridiales;f__Clostridiaceae;g__Fusibacter	0.000991408	0	0	0.0048249	0.00402549	0	0	0	0	0	0	0	0	0	0	0	0	0	0	0	0	0	0	0	0	0	0	0	0	0	0	0
k__Bacteria;p__Firmicutes;c__Clostridia;o__Clostridiales;f__Clostridiaceae;g__Peptoniphilus	0	0	0	0	0	0	0	0.000233863	0	0	0	0	0	0	0.000123107	0	0	0	0	0	0	0	0	0	0	0	0	0	0	0	0	0
k__Bacteria;p__Firmicutes;c__Clostridia;o__Clostridiales;f__Dehalobacteriaceae;g__Dehalobacterium	0	0	0	0.000155642	0.000167729	0	0	0	0	0	0	0	0.000639304	0.000147341	0.000553983	0.000518941	0.000301727	0	0	0	0	0	0	0	0	0.000613915	0.000145043	0	0.000245128	0	0	0
k__Bacteria;p__Firmicutes;c__Clostridia;o__Clostridiales;f__Lachnospiraceae;Other	0.000330469	0	0	0	0	0	0.000685479	0	0	0	0	0	0	0	0	0	0	0	0	0	0	0	0	0	0	0	0	0	0	0	0	0
k__Bacteria;p__Firmicutes;c__Clostridia;o__Clostridiales;f__Lachnospiraceae;g__	0.000330469	0	0	0.000622568	0.00134183	0	0.000114247	0.000233863	0	0	0.000524384	0	0	0	0	0	0	0.00021751	0.00059654	0	0	0	0	0	0	0	0	0	0	0	0	0
k__Bacteria;p__Firmicutes;c__Clostridia;o__Clostridiales;f__Peptococcaceae;Other	0	0	0	0	0	0	0	0	0	0.000450315	0	0	0	0	0	0	0	0	0	0	0	0	0	0	0	0	0	0	0	0	0	0
k__Bacteria;p__Firmicutes;c__Clostridia;o__Clostridiales;f__Peptococcaceae;g__Desulfosporosinus	0	0	0	0	0.000167729	0	0	0	0	0	0	0	0	0	0	0	0	0.0011963	0.00059654	0.000120802	0	0	0	0	0	6.82128e-05	0	0	0	0	0	0
k__Bacteria;p__Firmicutes;c__Clostridia;o__Clostridiales;f__Peptococcaceae;g__Desulfurispora	0	0	0	0	0	0	0	0	0	0	0	0	0	0	0.000184661	0.00017298	0	0	0	0	0	0	0	0	0	0	0	0	0	0	0	0
k__Bacteria;p__Firmicutes;c__Clostridia;o__Clostridiales;f__Peptococcaceae;g__Sporotomaculum	0	0	0	0	0	0	0	0	0	0	0	0	0	0	0	0	0	0.000326264	0	0	0	0	0	0	0	0	0	0	0	0	0	0
k__Bacteria;p__Firmicutes;c__Clostridia;o__Clostridiales;f__Peptostreptococcaceae;g__	0.000330469	0	0	0.00949416	0.000503187	0	0	0	0	0	0	0	0.000127861	0	0	0	0	0	0	0	0	0	0	0	0	0	0	0	0.000245128	0	0	0
k__Bacteria;p__Firmicutes;c__Clostridia;o__Clostridiales;f__Peptostreptococcaceae;g__Clostridium	0	0.000168919	0	0.00155642	0	0	0	0.000233863	0	0.000150105	0	0.000316056	0	0	0	0	0	0.00021751	0	0	0	0	0	0	0	0	0	0	0	0	0	0
k__Bacteria;p__Firmicutes;c__Clostridia;o__Clostridiales;f__Peptostreptococcaceae;g__Tepidibacter	0	0	0	0	0	0	0	0	0	0	0	0	0	0	0	0	0	0	0	0	0	0	0	0	0	0	0	0.000129685	0	0	0	0
k__Bacteria;p__Firmicutes;c__Clostridia;o__Clostridiales;f__Ruminococcaceae;Other	0.000660939	0	0	0.000622568	0	0	0	0	0	0	0	0	0	0	0	0	0	0	0	0	0	0	0	0	0	0	0	0	0	0	0	0
k__Bacteria;p__Firmicutes;c__Clostridia;o__Clostridiales;f__Ruminococcaceae;g__	0	0	0	0	0	0	0	0.000467727	0	0	0	0	0.000255722	0	0	0	0	0	0	0	0	0	0	0	0	0	0	0	0	0	0	0
k__Bacteria;p__Firmicutes;c__Clostridia;o__Clostridiales;f__Syntrophomonadaceae;g__Syntrophomonas	0	0	0	0	0	0	0	0	0	0	0	0	0.000127861	0	0.000123107	0.00017298	0.000150864	0	0	0	0	0	0	0	0	0	0	0	0	0	0	0
k__Bacteria;p__Firmicutes;c__Clostridia;o__Clostridiales;f__Veillonellaceae;Other	0	0	0	0.000155642	0.000670916	0	0	0	0	0	0	0	0	0	0	0	0	0	0	0	0	0	0	0	0	0	0	0	0	0	0	0
k__Bacteria;p__Firmicutes;c__Clostridia;o__Coriobacteriales;f__Coriobacteriaceae;g__	0	0.000337838	0	0.000466926	0.000503187	0.000438789	0.000456986	0	0	0	0	0	0	0.000147341	0.00147729	0.00103788	7.54318e-05	0	0	0	0	0	0.000282326	0.000161238	0	0	0.000217565	0	0	0	0	0
k__Bacteria;p__Firmicutes;c__Clostridia;o__Halanaerobiales;f__;g__	0	0	0	0	0	0	0	0	0	0	0	0	0	0	0	0	0	0	0	0	0	0	0	0	0.000571211	6.82128e-05	0.000145043	0	0	0	0	0
k__Bacteria;p__Firmicutes;c__Clostridia;o__Halanaerobiales;f__Halanaerobiaceae;g__	0	0	0	0	0	0	0	0	0	0	0	0	0	0	0	0	0	0	0	0	0	0	0.00112931	0.00096743	0.000190404	0	0	0	0	0	0	0
k__Bacteria;p__Firmicutes;c__Clostridia;o__Halanaerobiales;f__Halanaerobiaceae;g__Halanaerobium	0	0	0	0	0	0	0	0	0	0	0	0	0	0	0	0	0	0	0	0	0	0	0.0110107	0.00386972	0.00190404	0.000818554	7.25216e-05	0	0	0	0	0
k__Bacteria;p__Firmicutes;c__Clostridia;o__Halanaerobiales;f__Halobacteroidaceae;g__	0	0	0	0	0	0	0	0	0	0	0	0	0	0	0	0	0	0	0	0	0	0	0	0	0.000190404	0	0.000145043	0	0	0	0	0
k__Bacteria;p__Firmicutes;c__Clostridia;o__Halanaerobiales;f__Halobacteroidaceae;g__Halanaerobacter	0	0	0	0	0	0	0	0	0	0	0	0	0	0	0	0	0	0	0	0	0	0	0	0	0	0.000204638	0	0	0	0	0	0
k__Bacteria;p__Firmicutes;c__Clostridia;o__OPB54;f__;g__	0	0	0.000131857	0	0	0	0.000114247	0	0.000243013	0	0	0	0	0	0	0	0	0.000326264	0.000198847	0	0	0	0	0	0	0	0	0	0	0	0	0
k__Bacteria;p__Firmicutes;c__Clostridia;o__SHA-98;f__;g__	0	0	0	0	0	0	0	0	0.000243013	0	0	0	0.000895026	0.000589362	6.15536e-05	0.00017298	7.54318e-05	0	0	0	0	0	0	0	0	0	0	0	0	0	0	0
k__Bacteria;p__Firmicutes;c__Clostridia;o__SHA-98;f__D2;g__	0	0	0	0	0	0	0	0	0	0	0	0	0	0.000147341	6.15536e-05	0	7.54318e-05	0	0	0	0	0	0	0	0	0	0	0	0	0	0	0
k__Bacteria;p__Firmicutes;c__Erysipelotrichi;o__Erysipelotrichales;f__Erysipelotrichaceae;Other	0	0	0	0	0	0	0	0	0	0	0	0	0	0	0	0	0	0	0	0	0	0	0.000282326	0.000322477	0	0	0	0	0	0	0	0
k__Bacteria;p__Firmicutes;c__Erysipelotrichi;o__Erysipelotrichales;f__Erysipelotrichaceae;g__PSB-M-3	0.00297422	0	0	0.0124514	0.0115733	0	0	0	0	0	0	0	0	0	0	0	0	0	0	0	0	0	0	0	0.000380807	0.000136426	7.25216e-05	0	0	0	0	0
k__Bacteria;p__Firmicutes;c__Erysipelotrichi;o__Erysipelotrichales;f__[Coprobacillaceae];g__Coprobacillus	0.000330469	0	0	0	0	0	0	0	0	0	0	0	0	0	0	0	0	0	0	0	0	0	0	0	0	0	0	0	0	0	0	0
k__Bacteria;p__Firmicutes;c__Negativicutes;o__Selemonadales;f__BSV43;g__	0.000660939	0	0	0.000155642	0	0	0	0	0	0	0	0	0	0	0	0	0	0	0	0	0	0	0	0	0	0	0	0	0	0	0	0
k__Bacteria;p__Fusobacteria;c__Fusobacteria;o__;f__;g__	0	0	0	0	0	0	0	0	0	0	0	0	0	0	0	0	0	0	0	0	0	0	0	0	0	0	0	0	0	0.00249584	0.00436654	0.000788208
k__Bacteria;p__Fusobacteria;c__Fusobacteria;o__Fusobacteriales;Other;Other	0	0	0	0	0.000335458	0	0	0	0	0	0	0	0	0	0	0	0	0	0	0	0	0	0	0	0	0	0	0	0	0	0	0
k__Bacteria;p__Fusobacteria;c__Fusobacteria;o__Fusobacteriales;f__;g__	0.000330469	0	0	0	0.000167729	0	0	0	0	0	0	0	0	0	0	0	0	0	0	0	0	0	0	0	0	0	0	0	0	0	0	0
k__Bacteria;p__Fusobacteria;c__Fusobacteria;o__Fusobacteriales;f__Fusobacteriaceae;g__Propionigenium	0	0	0	0	0	0	0	0	0	0	0	0	0	0	0	0	0	0	0	0	0	0	0	0	0	0	0	0	0.000122564	0	0	0
k__Bacteria;p__Fusobacteria;c__Fusobacteria;o__Fusobacteriales;f__Fusobacteriaceae;g__u114	0	0	0	0.000155642	0	0	0	0	0	0	0	0	0	0	0	0	0	0	0	0	0	0	0	0	0	0	0	0	0	0	0	0
k__Bacteria;p__GAL15;c__;o__;f__;g__	0	0	0	0	0	0	0	0.000233863	0	0.000150105	0.00104877	0.000316056	0	0	0	0	0	0	0	0	0	0	0	0	0	0	0	0	0.000122564	0	0	0
k__Bacteria;p__GN02;Other;Other;Other;Other	0	0.0027027	0.00105485	0	0	0.000501473	0.00194219	0	0	0	0	0	0	0	0	0	0	0	0	0	0	0	0.00508187	0.00193486	0	0.000136426	0.000217565	0	0.000122564	0	0	0
k__Bacteria;p__GN02;c__;o__;f__;g__	0	0	0	0	0	0	0	0	0	0	0	0	0	0	0	0	0	0	0	0	0	0	0	0	0	0	0.000145043	0	0	0	0	0
k__Bacteria;p__GN02;c__3BR-5F;o__;f__;g__	0	0	0	0	0	0	0	0	0	0	0	0	0	0	0	0	0	0	0	0	0	0	0	0.000322477	0.000190404	0	0.000145043	0.000129685	0.000122564	0	0	0
k__Bacteria;p__GN02;c__4-11;o__;f__;g__	0	0	0	0	0	0	0	0	0	0	0	0	0.000127861	0.000442022	0	0	0	0	0	0	0	0	0	0	0	0	0	0	0	0	0	0
k__Bacteria;p__GN02;c__BB34;o__;f__;g__	0	0	0	0	0	0	0	0	0	0	0	0	0	0	0	0	0	0	0	0	0	0	0.000282326	0.000161238	0.000952018	0.00047749	0.00116035	0	0.000122564	0	0	0
k__Bacteria;p__GN02;c__BD1-5;o__;f__;g__	0	0	0	0.000622568	0.000167729	0	0	0	0	0	0	0	0	0	0	0	0	0	0	0	0	0	0	0	0	0	0	0	0	0	0	0
k__Bacteria;p__GN02;c__GKS2-174;o__;f__;g__	0	0.000168919	0.000263713	0	0	0	0	0	0	0.00150105	0.00262192	0.000632111	0.000895026	0.00176809	0	0	0	0	0	0	0	0	0	0	0	6.82128e-05	0	0	0	0	0	0
k__Bacteria;p__GN02;c__IIB17;o__;f__;g__	0	0	0	0	0	0	0	0	0	0	0	0	0	0	0	0	0	0	0	0	0	0	0.00395257	0.00806192	0	0	7.25216e-05	0	0	9.24385e-05	6.15006e-05	7.88208e-05
k__Bacteria;p__GN04;Other;Other;Other;Other	0	0.00152027	0.00369198	0	0.000167729	0.00075221	0.000913972	0	0.000243013	0.00030021	0	0	0.0304309	0.021217	0.0204974	0.01799	0.0158407	0	0	0	0	0	0	0	0	0.000341064	7.25216e-05	0.000129685	0	9.24385e-05	0.000123001	0.0122961
k__Bacteria;p__GN04;c__;o__;f__;g__	0	0.000506757	0.0030327	0.000466926	0.000670916	0.000438789	0.00102822	0	0	0.00225158	0.00419507	0.00158028	0	0	0	0	0	0	0	0	0	0	0	0	0	0	0	0	0	0	0	0
k__Bacteria;p__GN04;c__5bav_B12;o__;f__;g__	0	0	0	0	0	0	0	0	0	0	0	0	0	0	0	0	0	0	0	0	0	0	0	0	0	6.82128e-05	0	0.000129685	0.000122564	0	0	0
k__Bacteria;p__GN04;c__GN15;o__;f__;g__	0.000330469	0.00135135	0.00777954	0.000155642	0.000503187	0.00263273	0.00993945	0	0	0.000450315	0	0	0.000383583	0.000589362	0	0.00017298	0.000226296	0	0	0	0	0	0	0	0.0049505	0.00450205	0.001668	0.00414992	0.00355436	0.000554631	0.000553506	0.00141878
k__Bacteria;p__GN04;c__MSB-5A5;o__;f__;g__	0	0	0	0	0	0	0	0	0	0	0	0	0	0	0	0	0	0	0	0	0	0	0	0	0	0	0	0	0	0	0	0
k__Bacteria;p__GOUTA4;c__;o__;f__;g__	0.000330469	0.000675676	0.000131857	0.000155642	0.000167729	0.00219394	0.000571233	0.000233863	0	0.00225158	0	0	0	0	0	0	0	0	0	0	0	0	0	0	0	0	0	0	0	0	0	0
k__Bacteria;p__Gemmatimonadetes;Other;Other;Other;Other	0	0.000506757	0.000791139	0	0	0.000250737	0	0	0	0	0	0	0	0	0	0	0	0	0	0	0	0	0	0.000322477	0	0	0.000145043	0.000129685	0.000122564	0	0	0
k__Bacteria;p__Gemmatimonadetes;c__Gemm-1;o__;f__;g__	0.00760079	0.0035473	0.00593354	0.00902724	0.00486414	0.0184291	0.0106249	0.0109916	0.00947752	0.00780546	0.0173047	0.0161188	0.000127861	0	0	0.000345961	0	0.0069603	0.0107377	0	0	0.000116171	0	0	0	0	0	0	0.000490256	0	0	0
k__Bacteria;p__Gemmatimonadetes;c__Gemm-2;o__;f__;g__	0.00165235	0.00135135	0.00184599	0.000933852	0.00134183	0.00595499	0.00696904	0.00210477	0.00510328	0.00210147	0.00157315	0.000632111	0.00153433	0.000294681	0.00135418	0.000691922	0.00309271	0.000108755	0	0	0	0.000116171	0.000282326	0.000644953	0.00209444	0.00402456	0.00210313	0.00453897	0.00563795	0.0582363	0.0279213	0.00827619
k__Bacteria;p__Gemmatimonadetes;c__Gemm-3;o__;f__;g__	0.000330469	0	0	0.000622568	0.00100637	0.000564157	0	0.0140318	0.0133657	0.00180126	0.00209754	0.0028445	0	0	0	0	0	0.00021751	0	0	0	0	0	0	0	0	0	0	0	0	0	0
k__Bacteria;p__Gemmatimonadetes;c__Gemm-4;o__;f__;g__	0	0	0	0	0	0	0	0	0	0	0	0	0	0	0	0	0	0	0	0	0	0	0.00282326	0.00483715	0.00171363	0.00115962	0.00188556	0.0124497	0.0121338	0.000369754	0.000123001	0.000315283
k__Bacteria;p__Gemmatimonadetes;c__Gemm-5;o__;f__;g__	0.0042961	0.00118243	0.00145042	0.010428	0.0105669	0.00332226	0.00594082	0.0137979	0.0119077	0.0141099	0.0298899	0.0129583	0	0	0	0	0	0.00141381	0.00119308	0.00918096	0.0102599	0.0117333	0.000564653	0.00790068	0.000190404	0.00095498	0.000725216	0	0	0	0	0
k__Bacteria;p__Gemmatimonadetes;c__Gemm-6;o__;f__;g__	0	0	0	0	0	0	0	0	0	0	0	0	0	0	0	0	0	0	0	0	0	0	0	0	0	0	0	0	0	0	0	0
k__Bacteria;p__Gemmatimonadetes;c__Gemmatimonadetes;Other;Other;Other	0	0	0	0.000622568	0.000335458	0.000250737	0.00034274	0.0025725	0.00194411	0.00225158	0.00367069	0.00158028	0	0	0	0	0	0	0	0	0	0	0	0	0	0	0	0	0	0	0.000246002	0
k__Bacteria;p__Gemmatimonadetes;c__Gemmatimonadetes;o__;f__;g__	0.00330469	0.00118243	0.00145042	0.000933852	0.00285139	0.00225663	0.00354164	0.0294668	0.0243013	0.0201141	0.0141584	0.0186473	0.0023015	0.00191543	0.00116952	0.00138384	0.00113148	0.00130506	0.000397693	0.00483209	0.00649795	0.00569238	0	0	0	0	7.25216e-05	0	0	0	0	0
k__Bacteria;p__Gemmatimonadetes;c__Gemmatimonadetes;o__Ellin5290;f__;g__	0	0	0	0	0	0	0	0.000233863	0	0	0	0.000316056	0	0	0	0	0	0	0	0	0	0	0	0	0	0	0	0	0	0	0	0
k__Bacteria;p__Gemmatimonadetes;c__Gemmatimonadetes;o__Gemmatimonadales;f__A1-B1;g__	0.000330469	0	0	0	0.000335458	0	0	0	0	0	0	0	0	0	0	0	0	0	0	0	0	0	0	0	0	0	0	0	0	0	0	0
k__Bacteria;p__Gemmatimonadetes;c__Gemmatimonadetes;o__Gemmatimonadales;f__Ellin5301;g__	0.000330469	0	0	0	0	0	0	0.00116932	0.000972053	0.00120084	0	0.000632111	0	0	0	0	0	0	0	0	0	0	0	0	0	0	0	0	0	0	0	0
k__Bacteria;p__Gemmatimonadetes;c__Gemmatimonadetes;o__Gemmatimonadales;f__Gemmatimonadaceae;g__Gemmatimonas	0	0	0	0.000622568	0	0	0	0	0.000243013	0.00030021	0	0	0	0	0	0	0	0	0	0	0	0	0	0	0	0	0	0	0	0	0	0
k__Bacteria;p__Gemmatimonadetes;c__Gemmatimonadetes;o__KD8-87;f__;g__	0	0.00185811	0.00158228	0.000933852	0.000503187	0.000125368	0.000228493	0	0.000486027	0	0	0	0	0	0	0	0	0.0122893	0.0145158	0	0	0	0	0	0	0	0	0	0	0	0	0
k__Bacteria;p__Gemmatimonadetes;c__Gemmatimonadetes;o__N1423WL;f__;g__	0.000330469	0	0	0.000311284	0.000167729	0	0	0.00397568	0.00510328	0.00735515	0.000524384	0.00158028	0	0	0	0	0	0	0	0	0	0	0	0	0	0	0	0	0	0	0	0
k__Bacteria;p__Gemmatimonadetes;c__JL-ETNP-Z39;o__;f__;g__	0.000991408	0.00304054	0.00356013	0	0	0.000564157	0.000799726	0.00888681	0.00777643	0.00720504	0.00524384	0.0085335	0.000383583	0.000442022	0.000307768	0	0.000301727	0.000108755	0	0	0	0	0	0	0.000380807	0.000136426	7.25216e-05	0.000129685	0.000122564	0	0	0
k__Bacteria;p__H-178;c__;o__;f__;g__	0.000330469	0	0	0.00326848	0.00251593	0	0	0	0	0	0	0	0	0	0	0	0	0	0	0	0	0	0	0	0	0	0	0	0	0	0	0
k__Bacteria;p__Hyd24-12;c__WM88;o__;f__;g__	0	0	0	0	0	0	0	0	0	0	0	0	0.000511444	0.000147341	0.000861751	0.000518941	0.000150864	0	0	0	0	0	0	0	0	0.00047749	0.000145043	0.000389055	0.000245128	0	0	0
k__Bacteria;p__KSB3;Other;Other;Other;Other	0	0	0	0	0	0	0	0	0	0	0	0	0	0	0	0	0	0	0	0	0	0	0.000564653	0	0	0	7.25216e-05	0	0	0	0	0
k__Bacteria;p__KSB3;c__;o__;f__;g__	0	0	0	0	0	0	0	0	0	0	0	0	0	0	0	0	0	0	0	0	0	0	0	0	0	0	0	0	0.000122564	0	0	0
k__Bacteria;p__KSB3;c__MAT-CR-H3-D11;o__;f__;g__	0	0	0	0	0	0	0	0	0	0	0	0	0	0	0	0	0	0	0	0	0	0	0	0	0.000190404	0.000409277	0.000217565	0	0	0	0	0
k__Bacteria;p__LCP-89;c__;o__;f__;g__	0	0	0	0	0	0	0	0	0	0	0	0	0	0	0	0	0	0	0	0	0	0	0	0	0	0	0	0	0.000245128	0	0	0
k__Bacteria;p__LCP-89;c__SAW1_B44;o__;f__;g__	0	0	0	0	0	0	0	0	0	0	0	0	0	0	0	0	0	0	0	0	0	0	0	0	0	0.000204638	0.000145043	0.000907794	0.000490256	0	0	0
k__Bacteria;p__Lentisphaerae;c__[Lentisphaeria];Other;Other;Other	0.000660939	0.000168919	0.00039557	0.000155642	0	0	0	0	0	0	0	0	0	0	0	0	0	0	0	0	0	0	0	0.000161238	0.000380807	6.82128e-05	0.000580173	0	0	0	0	0
k__Bacteria;p__Lentisphaerae;c__[Lentisphaeria];o__Lentisphaerales;f__3H8;g__	0	0	0	0	0	0	0	0	0	0	0	0	0	0	0	0	0	0	0	0	0	0	0	0	0	0	0.000145043	0	0	0	0	0
k__Bacteria;p__Lentisphaerae;c__[Lentisphaeria];o__Lentisphaerales;f__Arctic95B-10;g__	0	0	0	0	0	0	0	0	0	0	0	0	0	0	0	0	0	0	0	0	0	0	0	0.000161238	0	6.82128e-05	0.000290086	0.000129685	0.000245128	0	0	0
k__Bacteria;p__Lentisphaerae;c__[Lentisphaeria];o__Victivallales;f__;g__	0	0	0	0	0	0	0	0	0	0.000150105	0	0	0	0	0	0	0	0	0	0	0	0	0	0	0	0.000272851	0.000290086	0.000129685	0	0	6.15006e-05	0
k__Bacteria;p__Lentisphaerae;c__[Lentisphaeria];o__Victivallales;f__Victivallaceae;g__	0	0	0	0	0.000335458	0	0	0	0	0	0	0	0	0	0	0	0	0	0	0	0	0	0	0	0	0	0	0	0	0	0	0
k__Bacteria;p__Lentisphaerae;c__[Lentisphaeria];o__Z20;f__;g__	0	0	0	0.000155642	0.00150956	0.000250737	0.000685479	0	0	0	0	0	0	0	0	0	0	0	0	0	0	0	0	0	0.00609292	0.00156889	0.0036986	0	0	0	0	0
k__Bacteria;p__MAT-CR-M4-B07;c__;o__;f__;g__	0	0	0	0	0	0	0	0	0	0	0	0	0.000383583	0.000147341	0	0	0	0	0	0	0	0	0	0	0	0	0	0	0	0	0	0
k__Bacteria;p__MVP-21;c__;o__;f__;g__	0	0	0	0	0	0	0	0	0	0	0	0	0	0	0	0	0	0	0	0	0	0	0	0.000322477	0	0	0	0	0	0	0	0
k__Bacteria;p__NC10;c__12-24;Other;Other;Other	0	0	0	0	0	0	0	0	0	0.000150105	0.000524384	0	0	0	0	0	0	0	0	0	0	0	0	0	0	0	0	0	0	0	0	0
k__Bacteria;p__NC10;c__12-24;o__JH-WHS47;f__;g__	0	0	0	0.000311284	0.000167729	0.000125368	0.00034274	0	0	0	0	0.000632111	0.000127861	0.000589362	0.000800197	0.000691922	0.000980614	0	0	0	0	0	0	0	0	0	0	0	0	0	0	0
k__Bacteria;p__NKB19;Other;Other;Other;Other	0.000330469	0.00101351	0.000263713	0	0	0	0.00034274	0	0.000243013	0.000150105	0	0	0.00166219	0.00117872	0.000492429	0.00017298	0.00105605	0	0	0.000362406	0.00182399	0.00267193	0	0	0	0.000204638	0.000217565	0.000129685	0	0	0	0.000788208
k__Bacteria;p__NKB19;c__;o__;f__;g__	0.000660939	0.0027027	0.00171414	0.000466926	0.00167729	0.00194321	0.00377014	0	0.000243013	0.00120084	0.000524384	0	0.00127861	0.00117872	0.00147729	0.00207577	0.000377159	0.00108755	0.000198847	0.000362406	0	0.000348513	0.000282326	0.000322477	0	6.82128e-05	0.000362608	0.00622487	0.00845692	0.00064707	0.00110701	0.00181288
k__Bacteria;p__NKB19;c__SHAB590;o__;f__;g__	0	0	0	0	0	0	0	0	0	0	0	0	0	0	0	0	0	0	0	0	0	0	0	0	0	0	0	0.00025937	0.00061282	0	0	0
k__Bacteria;p__NKB19;c__TSBW08;o__;f__;g__	0	0.000168919	0	0.000466926	0	0	0	0	0	0	0	0	0	0	6.15536e-05	0	0	0	0	0	0	0	0	0	0	0.000136426	7.25216e-05	0.000907794	0.000367692	0.000277316	0.00129151	0.000788208
k__Bacteria;p__NKB19;c__noFP_H4;o__;f__;g__	0	0	0	0	0	0	0	0	0	0	0	0	0	0	0.000184661	0.00017298	7.54318e-05	0	0	0	0	0	0	0	0.000571211	0.000272851	0.000145043	0	0	0	0	0
k__Bacteria;p__Nitrospirae;c__Nitrospira;o__Nitrospirales;f__;g__	0.00231328	0.00219595	0.00356013	0.000155642	0	6.26841e-05	0.000228493	0.00631431	0.00583232	0.00180126	0.0110121	0.00790139	0	0	0	0	0	0	0	0	0	0	0	0	0	0	0	0	0	0	0	0
k__Bacteria;p__Nitrospirae;c__Nitrospira;o__Nitrospirales;f__FW;g__4-29	0.000660939	0.00168919	0.000527426	0.00264591	0.00402549	0.000626841	0.00125671	0.00070159	0.000243013	0	0	0.000316056	0	0	0	0	0	0.000108755	0	0	0	0	0	0	0	0	0	0	0	0	0	0
k__Bacteria;p__Nitrospirae;c__Nitrospira;o__Nitrospirales;f__Nitrospiraceae;g__	0.00165235	0.00135135	0.000791139	0.000466926	0.000670916	0.000250737	0.00034274	0	0	0	0	0.000632111	0	0	0	0	0	0	0	0	0	0	0	0	0.000190404	0	0	0.000778109	0.0013482	0	0	0
k__Bacteria;p__Nitrospirae;c__Nitrospira;o__Nitrospirales;f__Nitrospiraceae;g__Nitrospira	0.0138797	0.0173986	0.0127901	0.00217899	0.00167729	0.00100295	0.000456986	0.0130964	0.0143378	0.00390273	0.00367069	0.00948167	0.0102289	0.00942979	0.00683245	0.0062273	0.00671343	0.0033714	0.00636309	0	0	0.000116171	0	0	0	6.82128e-05	0	0	0	9.24385e-05	0	0
k__Bacteria;p__Nitrospirae;c__Nitrospira;o__Nitrospirales;f__Thermodesulfovibrionaceae;Other	0.000330469	0.000337838	0.000263713	0.000155642	0.000838645	0.000689525	0.000456986	0	0	0	0	0	0.000511444	0.000294681	6.15536e-05	0.000518941	0.000150864	0	0	0	0	0	0	0	0	0	0	0	0	0	0	0
k__Bacteria;p__Nitrospirae;c__Nitrospira;o__Nitrospirales;f__Thermodesulfovibrionaceae;g__BD2-6	0	0	0	0	0	0.000313421	0.000799726	0	0	0	0	0	0	0	0	0	0	0	0	0	0	0	0	0	0	0	0	0	0	0	0	0
k__Bacteria;p__Nitrospirae;c__Nitrospira;o__Nitrospirales;f__Thermodesulfovibrionaceae;g__GOUTA19	0.000991408	0.00152027	0.00118671	0.00108949	0.0011741	0.00131637	0.00102822	0.000233863	0.000972053	0	0	0	0.00997315	0.00766171	0.00153884	0.00138384	0.00196123	0	0	0	0	0	0	0	0	0	0	0	0	0	0	0
k__Bacteria;p__Nitrospirae;c__Nitrospira;o__Nitrospirales;f__Thermodesulfovibrionaceae;g__LCP-6	0.000660939	0.000168919	0	0.00155642	0.00167729	0.00112831	0.00102822	0	0	0	0	0	0.000383583	0.000884043	0.000369322	0.00103788	7.54318e-05	0	0	0	0	0	0	0	0	0	0	0	0	0	0	0
k__Bacteria;p__OD1;Other;Other;Other;Other	0.000660939	0.00320946	0.000659283	0.000155642	0	0	0	0	0	0.0030021	0.00367069	0.00379267	0.000383583	0.000147341	6.15536e-05	0.000518941	0.000150864	0	0	0	0	0	0.0367024	0.0543373	0.000380807	0.000136426	0.000217565	0	0	0	0	0
k__Bacteria;p__OD1;c__;o__;f__;g__	0	0	0	0.000155642	0.000167729	0.000125368	0	0.000233863	0.000243013	0	0	0	0.000127861	0.000442022	6.15536e-05	0.00242173	0.000452591	0	0	0	0	0	0.0180689	0.00886811	0.00114242	0.000818554	0.000652694	0	0.000122564	0.000277316	0	0
k__Bacteria;p__OD1;c__ABY1;o__;f__;g__	0.000330469	0.000337838	0.000527426	0.00077821	0.000838645	0.000814894	0.00034274	0.000233863	0.000243013	0	0	0	0.00179005	0.00191543	0.000923304	0.000691922	0.00105605	0	0	0	0	0	0.208357	0.310384	0.00571211	0.00238745	0.0063819	0.000129685	0.000122564	0	0	0
k__Bacteria;p__OD1;c__Mb-NB09;o__;f__;g__	0	0.00101351	0.00171414	0	0.000167729	0	0.000228493	0	0	0.000450315	0.000524384	0.000948167	0	0	0	0	0	0	0	0	0	0	0	0	0	0	0	0	0	0	0	0
k__Bacteria;p__OD1;c__SM2F11;o__;f__;g__	0.000330469	0	0	0.000155642	0.000167729	0	0	0	0.000243013	0.00105074	0.000524384	0.000632111	0	0	0	0	0	0	0	0	0	0	0	0	0	0	0	0	0	0	0	0
k__Bacteria;p__OD1;c__ZB2;o__;f__;g__	0	0.0035473	0.000131857	0	0	0.00213126	0.00102822	0	0	0.00330231	0	0	0	0	0.00067709	0.000345961	7.54318e-05	0	0	0	0	0	0	0	0	0	0	0	0	0.000184877	0.000123001	0
k__Bacteria;p__OP1;c__MSBL6;o__;f__;g__	0	0	0	0	0	0	0	0	0	0	0	0	0.00332438	0.00633564	0.00744799	0.0108978	0.0170476	0	0	0	0	0	0	0.000322477	0.00114242	0.000409277	0.000217565	0	0	0	0	0
k__Bacteria;p__OP1;c__OPB14;o__;f__;g__	0	0.00219595	0.00039557	0	0	0	0.000228493	0	0	0	0	0	0	0.000294681	0.000492429	0	0.000301727	0	0	0	0	0	0	0	0	0	0	0	0	0	0	0
k__Bacteria;p__OP11;Other;Other;Other;Other	0.000330469	0.000844595	0.000659283	0.00077821	0.000167729	0.00125368	0.000456986	0	0	0.000150105	0.000524384	0	0.000383583	0.000147341	0.000800197	0.00155682	0.00377159	0	0	0	0	0	0.00169396	0.00451467	0.000190404	6.82128e-05	0.001668	0.000389055	0.000245128	9.24385e-05	0.000184502	7.88208e-05
k__Bacteria;p__OP11;c__OP11-1;o__;f__;g__	0	0	0	0	0	0.000125368	0.00034274	0	0	0	0	0	0	0	0	0	0	0	0	0	0	0	0	0	0	0	0	0	0	0	0	0
k__Bacteria;p__OP11;c__OP11-2;Other;Other;Other	0	0	0	0	0	0	0	0	0	0	0	0	0	0	0	0	0	0	0	0	0	0	0.000282326	0.000322477	0	0	0	0	0	0	0	0
k__Bacteria;p__OP11;c__OP11-2;o__KD3-145;f__;g__	0	0	0	0	0	0	0	0	0	0	0	0	0	0	0	0	0	0	0	0	0	0	0.000564653	0	0	6.82128e-05	0	0	0	0	0	0
k__Bacteria;p__OP11;c__OP11-3;o__;f__;g__	0	0.000675676	0	0	0	0.000125368	0.000456986	0	0	0	0	0	0.000383583	0.000147341	6.15536e-05	0	7.54318e-05	0	0	0	0	0	0	0.000483715	0.000380807	0	0	0	0	0	0	0
k__Bacteria;p__OP11;c__OP11-4;o__;f__;g__	0	0.00202703	0.000922996	0	0.000335458	0.00188052	0.00399863	0	0	0.00165116	0	0.000948167	0	0	0	0	0	0	0	0	0	0	0	0	0	0	0	0	0	0	0	0.000157642
k__Bacteria;p__OP11;c__WCHB1-64;o__;f__;g__	0	0	0	0	0	0	0	0	0	0	0	0	0	0	0	0	0	0	0	0	0	0	0	0.000161238	0.000190404	0	0	0.00025937	0.000245128	9.24385e-05	0	0
k__Bacteria;p__OP11;c__WCHB1-64;o__d153;f__;g__	0	0	0	0	0	0.000125368	0	0	0	0	0	0	0	0	0	0	0	0	0	0	0	0	0.00112931	0.00532086	0.000761615	0	0	0	0	0	0	0
k__Bacteria;p__OP3;Other;Other;Other;Other	0	0	0	0	0	0	0	0	0	0	0	0	0	0	6.15536e-05	0.000518941	0.000452591	0	0	0	0	0	0	0	0.00114242	0.000545703	0.000580173	0	0	0	0	0
k__Bacteria;p__OP3;c__BD4-9;o__;f__;g__	0	0	0	0	0	0	0	0	0	0	0	0	0.00115075	0.000147341	0.000430875	0.000864902	0.00120691	0	0	0	0	0	0	0	0	0	0	0	0.000245128	0	0	0
k__Bacteria;p__OP3;c__PBS-25;o__;f__;g__	0	0.00202703	0.00039557	0.00140078	0.00150956	0.000188052	0.00114247	0	0	0.000750525	0	0.00600506	0	0	0	0	0	0	0	0	0	0	0	0	0	0	0.000290086	0	0	0	0	0
k__Bacteria;p__OP3;c__koll11;o__;f__;g__	0	0.00118243	0.000131857	0	0.000167729	0.000814894	0.000913972	0	0	0	0	0	0	0	0	0	0	0	0	0	0	0	0	0	0	0	0	0.000129685	0	0	0	0
k__Bacteria;p__OP3;c__koll11;o__GIF10;Other;Other	0	0	0	0	0	0	0	0	0	0	0	0	0.000383583	0	0.000123107	0	0	0	0	0	0	0	0	0	0	0	0	0	0	0	0	0
k__Bacteria;p__OP3;c__koll11;o__GIF10;f__;g__	0	0	0	0	0	0	0	0	0	0	0	0	0.00575374	0.00486224	0.00295457	0.00328663	0.00452591	0	0	0	0	0	0	0	0	0	0	0	0.000367692	0	0	0
k__Bacteria;p__OP3;c__koll11;o__GIF10;f__kpj58rc;g__	0.000660939	0.000675676	0.00118671	0.000622568	0.000503187	0.000501473	0.00377014	0	0	0	0	0	0	0	0	0	0	0	0	0	0	0	0	0	0.000190404	0.000341064	7.25216e-05	0	0	0	0	0
k__Bacteria;p__OP8;c__OP8_1;Other;Other;Other	0	0	0	0	0	0	0	0	0	0	0	0	0	0	0	0	0	0	0	0	0	0	0	0	0	0	0	0	0	0	0	0
k__Bacteria;p__OP8;c__OP8_1;o__;f__;g__	0	0	0	0	0	0	0	0	0	0	0	0	0.00127861	0.00162075	0.000123107	0.00017298	0.000226296	0	0	0	0	0	0	0	0	0.000136426	0	0.000778109	0.000245128	0	0	0
k__Bacteria;p__OP8;c__OP8_1;o__HMMVPog-54;f__;g__	0	0	0	0	0	0	0	0	0	0	0	0	0	0	0	0	0	0	0	0	0	0	0.000564653	0.000806192	0.000952018	0.000341064	0.000217565	0.00765141	0.00563795	0.000184877	0	7.88208e-05
k__Bacteria;p__OP8;c__OP8_1;o__SHA-124;f__;g__	0	0	0	0	0	0	0	0	0	0	0	0	0.000383583	0.000294681	0.000246214	0.000518941	0.000226296	0	0	0	0	0	0	0	0	0	0	0	0	0	0	0
k__Bacteria;p__OP8;c__OP8_2;o__;f__;g__	0	0	0	0	0	0.000188052	0.000228493	0	0	0	0	0	0.000127861	0	0	0	0	0	0	0	0	0	0.00592885	0.0156401	0.00304646	0.000613915	0.00145043	0.000648424	0.000245128	0	0	0
k__Bacteria;p__OP8;c__SAW1_B6;o__;f__;g__	0	0	0	0	0	0	0	0	0	0	0	0	0	0	0	0	0	0	0	0	0	0	0	0	0.000190404	0.00115962	0.00152295	0.000129685	0.000735384	0	0	0
k__Bacteria;p__OP9;c__JS1;o__BA021;f__;g__	0	0	0	0	0	0	0	0	0	0	0	0	0	0	0	0	0	0	0	0	0	0	0	0	0.00228484	0.00047749	0.000435129	0	0	0	0	0
k__Bacteria;p__OP9;c__JS1;o__SB-45;f__;g__	0	0	0	0	0	0	0	0	0	0	0	0	0.000127861	0	0.000184661	0	0	0	0	0	0	0	0	0	0	0	0	0.00116716	0.000490256	9.24385e-05	0	7.88208e-05
k__Bacteria;p__OP9;c__OPB46;o__SHA-1;f__;g__	0	0	0	0	0	0	0	0	0	0	0	0	0.000127861	0.000736703	0.00147729	0.000345961	0.000528023	0	0	0	0	0	0	0	0	0	0	0	0	0	0	0
k__Bacteria;p__PAUC34f;c__;o__;f__;g__	0	0	0.000263713	0	0	0	0.000913972	0	0	0	0	0	0	0	0.000123107	0	0	0	0	0	0	0	0	0	0.000380807	0.000204638	0.000145043	0.00103748	0.0013482	0.000739508	0.000430504	0.000315283
k__Bacteria;p__Planctomycetes;Other;Other;Other;Other	0	0.000168919	0.00039557	0	0.000503187	0.00112831	0.000456986	0.000233863	0	0.00360252	0.00157315	0.00600506	0.000255722	0.00132606	0.000800197	0.00328663	0.000678887	0	0	0	0	0	0	0	0.000571211	0.000613915	0.000652694	0.00025937	0.000490256	0	0	7.88208e-05
k__Bacteria;p__Planctomycetes;c__;o__;f__;g__	0.000330469	0	0	0.000155642	0	0.000626841	0.00137096	0	0	0	0	0	0	0	0.000184661	0.00017298	0	0	0	0	0	0	0	0	0	0	0	0	0.000735384	0	0	0
k__Bacteria;p__Planctomycetes;c__028H05-P-BN-P5;o__;f__;g__	0	0	0	0	0	0	0	0.00116932	0.00072904	0.000150105	0.000524384	0.000316056	0	0	0	0	0	0	0	0	0	0	0	0	0	0	0	0	0	0	0	0
k__Bacteria;p__Planctomycetes;c__BD7-11;o__;f__;g__	0	0	0	0.000311284	0.000167729	0	0	0	0.00072904	0	0.000524384	0.00126422	0.000127861	0.000147341	0.000307768	0.00017298	0.000150864	0	0	0	0.000113999	0.000580855	0	0	0	0	0	0	0	0	0	0
k__Bacteria;p__Planctomycetes;c__C6;Other;Other;Other	0	0	0	0	0	0	0	0	0	0	0	0	0	0	0	0	0	0	0	0	0	0	0	0	0	6.82128e-05	0	0	0	0	0	0
k__Bacteria;p__Planctomycetes;c__C6;o__MVS-107;f__;g__	0.000330469	0.000337838	0.000791139	0.000311284	0	0.000626841	0.00034274	0	0	0	0.000524384	0.00126422	0	0	0	0	0	0	0	0	0	0	0	0	0	0	7.25216e-05	0.000907794	0.000490256	0.00545387	0.00664207	0.00693623
k__Bacteria;p__Planctomycetes;c__C6;o__Ucm1571;f__;g__	0	0	0.000131857	0	0	6.26841e-05	0	0	0	0.00120084	0.00367069	0	0	0	0	0	0	0	0	0	0	0	0.000282326	0.000161238	0.000761615	0.00150068	0.000290086	0	0	0	0	0
k__Bacteria;p__Planctomycetes;c__C6;o__d113;f__;g__	0.000330469	0	0	0	0.000167729	0	0	0	0	0	0	0	0	0	0	0	0	0	0	0	0	0	0.000282326	0.000161238	0	0	0	0.00103748	0.000857948	0	6.15006e-05	0
k__Bacteria;p__Planctomycetes;c__ODP123;o__T8-B82;f__;g__	0	0	0	0	0	0.000188052	0	0	0	0	0	0	0	0	0	0	0	0	0	0	0	0	0	0.000322477	0.000190404	0.000136426	0.000217565	0	0	0	0	0
k__Bacteria;p__Planctomycetes;c__OM190;o__CL500-15;f__;g__	0.000660939	0	0.000791139	0.00140078	0.00100637	0	0	0.00070159	0.00170109	0.000150105	0	0	0.00332438	0.00427287	0.00104641	0.00311365	0.000980614	0.000870038	0.00119308	0	0	0	0	0	0	6.82128e-05	7.25216e-05	0	0	0	0	0
k__Bacteria;p__Planctomycetes;c__OM190;o__agg27;f__;g__	0.00363516	0.000675676	0.000263713	0.000466926	0.000670916	6.26841e-05	0.000456986	0.000233863	0.000243013	0.000150105	0.00104877	0.000948167	0	0	0	0	0	0	0	0	0	0	0	0	0	0	0	0.000129685	0.000245128	0	0.000738007	0.00299519
k__Bacteria;p__Planctomycetes;c__Phycisphaerae;Other;Other;Other	0	0	0	0	0	0	0	0	0	0	0	0	0	0	0	0	0	0	0	0	0	0	0	0	0.000761615	0	0	0	0	0	0	0
k__Bacteria;p__Planctomycetes;c__Phycisphaerae;o__;f__;g__	0.00793126	0.00861486	0.00751582	0.00373541	0.00402549	0.00689525	0.0148521	0.00865295	0.0116646	0.0262684	0.0183534	0.0252845	0.0176448	0.0123766	0.0167426	0.0107248	0.016595	0.000435019	0.000198847	0.00531529	0.00672595	0.0120818	0	0.000161238	0.0190404	0.00750341	0.0129088	0.00220464	0.00220615	0.00499168	0.00135301	0.0191535
k__Bacteria;p__Planctomycetes;c__Phycisphaerae;o__Phycisphaerales;Other;Other	0	0	0	0	0	0	0	0	0	0	0	0.000632111	0	0	0	0	0	0	0	0	0	0	0	0	0	0	0	0.000129685	0.000245128	9.24385e-05	0	0
k__Bacteria;p__Planctomycetes;c__Phycisphaerae;o__Phycisphaerales;f__;g__	0.000330469	0.00422297	0.00329641	0.000622568	0.00100637	0.0105309	0.00708329	0.00187091	0.00145808	0.00105074	0.00262192	0.00189633	0	0	0.000184661	0.00017298	0.000150864	0	0	0	0.000455996	0.0133597	0	0	0.000761615	0.000545703	0.000797737	0.0147841	0.0250031	0.029303	0.00756458	0.0169465
k__Bacteria;p__Planctomycetes;c__Phycisphaerae;o__Phycisphaerales;f__Phycisphaeraceae;g__	0.000991408	0.00152027	0.00039557	0.000155642	0.000335458	0.00112831	0.000913972	0	0	0.00165116	0.00367069	0.000316056	0	0.000294681	0.00110797	0.000864902	0.00082975	0	0	0	0	0	0	0	0.000380807	0.000409277	0.000507651	0.00129685	0.00196102	0.0024034	0.00682657	0.00677859
k__Bacteria;p__Planctomycetes;c__Pla3;o__;f__;g__	0	0	0.000131857	0.000466926	0.000335458	0.000125368	0	0	0	0	0	0.000316056	0.000127861	0.000294681	6.15536e-05	0	0.000150864	0	0	0	0	0	0	0	0.000380807	0.000545703	0.000290086	0	0	0	0	0
k__Bacteria;p__Planctomycetes;c__Pla4;o__;f__;g__	0	0	0	0	0	0.000250737	0.000114247	0.000233863	0	0	0	0	0	0	0	0	0	0	0	0	0	0	0	0	0	0	0	0	0	0	0	0
k__Bacteria;p__Planctomycetes;c__Planctomycetia;Other;Other;Other	0.000991408	0.00101351	0.00131857	0.000466926	0	0.000564157	0.000114247	0	0	0.000150105	0.00104877	0	0	0	0	0	0	0	0	0	0	0	0	0	0	0	0	0	0.000245128	0	0	0
k__Bacteria;p__Planctomycetes;c__Planctomycetia;o__B97;f__;g__	0	0	0	0	0	0.000188052	0.000114247	0.00187091	0.00194411	0.00420294	0.00104877	0.00189633	0	0	0.00123107	0.00224875	0.000905182	0.000326264	0.000397693	0	0	0	0	0	0	0	0	0	0	0	0	0
k__Bacteria;p__Planctomycetes;c__Planctomycetia;o__Gemmatales;f__Gemmataceae;Other	0	0	0	0.000155642	0	6.26841e-05	0	0	0.000486027	0.00060042	0	0.000316056	0	0	0	0	0	0	0	0	0	0	0	0	0	0	0	0	0	0	0	0
k__Bacteria;p__Planctomycetes;c__Planctomycetia;o__Gemmatales;f__Gemmataceae;g__	0.00330469	0.00202703	0.00039557	0.00077821	0.000167729	0.00075221	0.000114247	0.00163704	0.00291616	0.00480336	0.000524384	0.000632111	0.000639304	0.000736703	0.000246214	0.00017298	0.000301727	0.000870038	0.000994233	0	0	0.000116171	0	0	0	0	0	0	0	0	0	0
k__Bacteria;p__Planctomycetes;c__Planctomycetia;o__Gemmatales;f__Gemmataceae;g__Gemmata	0.00132188	0.00118243	0.000791139	0.00108949	0.000503187	0.000125368	0	0.00608045	0.00558931	0.00375263	0.00367069	0.00347661	0.000127861	0	0.000184661	0.00017298	7.54318e-05	0.00141381	0.000397693	0.000120802	0	0	0	0	0.000190404	0	0	0	0	0	0	0
k__Bacteria;p__Planctomycetes;c__Planctomycetia;o__Gemmatales;f__Isosphaeraceae;g__	0.000660939	0.000337838	0.00039557	0.000933852	0.000503187	6.26841e-05	0	0	0.000486027	0.000750525	0.000524384	0.000316056	0.000255722	0.000147341	0.000123107	0	0.000226296	0.00282762	0.00159077	0.00132882	0.00102599	0.00185874	0	0	0	0	0.000217565	0	0	0	0	0
k__Bacteria;p__Planctomycetes;c__Planctomycetia;o__Pirellulales;Other;Other	0	0.000337838	0	0	0	0	0	0	0	0	0	0	0	0	0	0	0	0	0	0	0.00102599	0.00464684	0	0	0.00171363	0.000682128	0.000507651	0	0	0	0	0
k__Bacteria;p__Planctomycetes;c__Planctomycetia;o__Pirellulales;f__Pirellulaceae;Other	0.000330469	0	0	0.000466926	0	6.26841e-05	0.000114247	0.00116932	0.00121507	0.00195137	0.00209754	0.000948167	0	0	0.000307768	0.000691922	0.000528023	0.000108755	0.000397693	0	0.000113999	0	0	0	0	0	0	0.000129685	0	0	6.15006e-05	0
k__Bacteria;p__Planctomycetes;c__Planctomycetia;o__Pirellulales;f__Pirellulaceae;g__	0.00793126	0.03125	0.010153	0.00762646	0.00385777	0.00683257	0.00822575	0.00818522	0.00801944	0.0133594	0.00367069	0.00979772	0.000895026	0.00221011	0.00603225	0.00432451	0.00822207	0.000435019	0.000397693	0.00157043	0.00170999	0.0115009	0.00282326	0.000806192	0.00247525	0.0042292	0.00449634	0.0181559	0.0242677	0.000831947	0.00159902	0.00141878
k__Bacteria;p__Planctomycetes;c__Planctomycetia;o__Pirellulales;f__Pirellulaceae;g__A17	0	0.000168919	0.000131857	0.000155642	0	0.00137905	0.000114247	0	0.00072904	0.00030021	0	0	0	0	0	0	0	0	0	0	0	0	0	0	0	0	0	0	0	0	0	0
k__Bacteria;p__Planctomycetes;c__Planctomycetia;o__Pirellulales;f__Pirellulaceae;g__Pirellula	0.0042961	0.000844595	0.000527426	0.00077821	0.000167729	6.26841e-05	0.000114247	0.00678204	0.00558931	0.00195137	0.00157315	0.00252845	0	0	0	0	0	0	0	0	0	0	0	0	0	0	0	0	0	0	0	0
k__Bacteria;p__Planctomycetes;c__Planctomycetia;o__Planctomycetales;f__Planctomycetaceae;g__Planctomyces	0.00528751	0.0420608	0.0178006	0.00202335	0.00167729	0.0075221	0.00913972	0.005145	0.00486027	0.0058541	0.00157315	0.00379267	0.000895026	0.000442022	0.000615536	0.000518941	0.00128234	0.029255	0.0363889	0.000241604	0.000113999	0.000697026	0.000282326	0	0	0.000545703	0.000362608	0.0106342	0.0106631	0.00064707	0.000799508	0.000709388
k__Bacteria;p__Planctomycetes;c__vadinHA49;o__DH61;f__;g__	0	0	0	0.00077821	0.000503187	0	0	0	0	0	0	0	0	0	0	0	0	0	0	0	0	0	0	0	0	0	0	0	0	0	0	0
k__Bacteria;p__Planctomycetes;c__vadinHA49;o__PeHg47;f__;g__	0	0	0	0	0	0	0	0	0	0	0	0	0	0	0	0	0	0	0	0	0	0	0	0	0.000380807	0.000204638	0.000290086	0	0	0	0	0
k__Bacteria;p__Planctomycetes;c__vadinHA49;o__p04_C01;f__;g__	0	0.000337838	0.000263713	0	0	6.26841e-05	0.000456986	0	0	0	0	0	0	0	0	0	0	0	0	0	0	0	0	0	0	0	0.000145043	0	0	0	0	0
k__Bacteria;p__Proteobacteria;Other;Other;Other;Other	0.00727032	0.00777027	0.0108122	0.00124514	0.00201275	0.00294615	0.00354164	0.00070159	0.00072904	0.00315221	0.00262192	0.00189633	0.000767165	0.00117872	0.00233904	0.00345961	0.00346986	0.00478521	0.00517001	0.000604011	0.00262198	0.00615706	0.0053642	0.00290229	0.00209444	0.00177353	0.00152295	0.00985605	0.00992769	0.00101682	0.000799508	0.00212816
k__Bacteria;p__Proteobacteria;c__;o__;f__;g__	0	0	0	0.000155642	0.000167729	0	0	0	0	0	0	0	0	0	0	0	0	0	0	0	0	0	0	0	0	0	0	0	0	0	0	0
k__Bacteria;p__Proteobacteria;c__Alphaproteobacteria;Other;Other;Other	0.00561798	0.0439189	0.0912447	0.00311284	0.00201275	0.00225663	0.00274192	0.0025725	0.00291616	0.00105074	0.00209754	0.00126422	0.00626518	0.00559894	0.0136033	0.0126276	0.0143321	0.0386079	0.0344005	0.00144963	0.00262198	0.00371747	0.00451722	0.0020961	0.00190404	0.00402456	0.00398869	0.0495396	0.0730482	0.0192272	0.0114391	0.0123749
k__Bacteria;p__Proteobacteria;c__Alphaproteobacteria;o__;f__;g__	0	0.000675676	0.000922996	0	0	0.000188052	0.000228493	0	0	0	0	0	0	0	0	0	0	0	0	0	0	0	0	0	0	0	0	0	0.000490256	0	0	0
k__Bacteria;p__Proteobacteria;c__Alphaproteobacteria;o__BD7-3;f__;g__	0	0	0	0	0	0	0	0	0	0	0	0	0	0.000294681	6.15536e-05	0	0	0	0.000198847	0	0	0	0	0	0.000190404	6.82128e-05	0	0	0	0	0	0
k__Bacteria;p__Proteobacteria;c__Alphaproteobacteria;o__Caulobacterales;f__Caulobacteraceae;Other	0	0	0	0	0	0	0.000114247	0.00070159	0.00121507	0.000450315	0.00104877	0	0	0	0	0	0	0.000108755	0.000198847	0.000120802	0.000341997	0.00673792	0	0.000161238	0	0	7.25216e-05	0	0	0	0.000184502	0.000236463
k__Bacteria;p__Proteobacteria;c__Alphaproteobacteria;o__Caulobacterales;f__Caulobacteraceae;g__	0	0	0.000131857	0.000466926	0	0	0	0.000233863	0.000972053	0.000450315	0	0	0	0	0	0.00017298	0	0.00021751	0.000795387	0	0.0255358	0.0389173	0	0	0	0	0.00130539	0.000129685	0.000122564	0.000277316	6.15006e-05	0.000394104
k__Bacteria;p__Proteobacteria;c__Alphaproteobacteria;o__Caulobacterales;f__Caulobacteraceae;g__Caulobacter	0	0	0	0	0	0	0	0	0	0.00030021	0	0	0	0	0	0.00017298	0	0	0	0	0	0	0	0	0	0	0	0	0	0	6.15006e-05	0
k__Bacteria;p__Proteobacteria;c__Alphaproteobacteria;o__Caulobacterales;f__Caulobacteraceae;g__Mycoplana	0.000330469	0	0	0	0.000167729	0	0	0	0	0.000150105	0	0	0	0	0	0	0	0	0	0	0	0	0	0	0	0	0	0	0	0	0	0
k__Bacteria;p__Proteobacteria;c__Alphaproteobacteria;o__Caulobacterales;f__Caulobacteraceae;g__Phenylobacterium	0.000660939	0	0	0.000155642	0	0	0	0.00210477	0.00267315	0.00060042	0.00104877	0.000316056	0	0	0.000553983	0	0.000301727	0.00391517	0.0089481	0.00350326	0.00535796	0.0266032	0	0	0	0	0.000362608	0	0	0.000184877	0	0
k__Bacteria;p__Proteobacteria;c__Alphaproteobacteria;o__Ellin329;f__;g__	0	0.000337838	0	0.000466926	0	0.000125368	0.000228493	0.000233863	0.000243013	0	0	0	0.000639304	0.000589362	0.000184661	0	7.54318e-05	0.0011963	0.000994233	0	0	0	0	0	0	0	0	0.000129685	0	0	0	0
k__Bacteria;p__Proteobacteria;c__Alphaproteobacteria;o__Kiloniellales;f__;g__	0	0	0	0	0	0	0	0	0	0	0	0	0	0	0	0	0	0	0	0	0	0	0	0	0	0	0	0	0.000245128	0	0	0
k__Bacteria;p__Proteobacteria;c__Alphaproteobacteria;o__Kiloniellales;f__Kiloniellaceae;g__Thalassospira	0	0	0	0	0	0	0	0	0	0	0	0	0	0	0	0	0	0	0	0	0	0	0	0	0	0	0	0	0	0.00064707	0.0137146	0.000157642
k__Bacteria;p__Proteobacteria;c__Alphaproteobacteria;o__Kordiimonadales;f__Kordiimonadaceae;g__	0	0	0	0	0	0	0	0	0	0	0	0	0	0	0	0	0	0	0	0	0	0	0	0	0	0	0	0.00103748	0.000490256	0	0	0
k__Bacteria;p__Proteobacteria;c__Alphaproteobacteria;o__Rhizobiales;Other;Other	0.00396563	0.0119932	0.0141086	0.00155642	0.00134183	0.0324704	0.0164515	0.00537886	0.00583232	0.0106575	0.00943891	0.00347661	0.000255722	0.00117872	0.0094177	0.0102058	0.0108622	0.0219685	0.0282362	0.000241604	0.000113999	0.000348513	0	0.000806192	0.00133283	0.000272851	0.000870259	0.0512255	0.0338277	0.137456	0.0263223	0.071254
k__Bacteria;p__Proteobacteria;c__Alphaproteobacteria;o__Rhizobiales;f__;g__	0	0.00168919	0.00527426	0	0	0.00695794	0.00422712	0	0	0	0	0	0	0	6.15536e-05	0.00017298	0.000150864	0	0	0	0	0	0	0	0	0	7.25216e-05	0.0068733	0.00379949	0.000739508	0.000307503	0.00141878
k__Bacteria;p__Proteobacteria;c__Alphaproteobacteria;o__Rhizobiales;f__Aurantimonadaceae;g__Aurantimonas	0	0	0	0	0	0	0	0	0	0	0	0	0	0	0	0	0	0	0	0	0	0	0	0	0	0	0	0.00246401	0.00330923	0.0024034	0.00178352	0.000157642
k__Bacteria;p__Proteobacteria;c__Alphaproteobacteria;o__Rhizobiales;f__Beijerinckiaceae;g__	0	0	0	0	0	0	0	0	0	0	0	0	0.000127861	0	6.15536e-05	0	0	0.00021751	0.000198847	0	0	0	0	0	0	0	0	0	0	0	0	7.88208e-05
k__Bacteria;p__Proteobacteria;c__Alphaproteobacteria;o__Rhizobiales;f__Bradyrhizobiaceae;Other	0	0	0	0.000155642	0.000167729	0.000564157	0.000114247	0.0025725	0.00388821	0.000150105	0	0.000316056	0	0	0.000307768	0.000345961	0.000678887	0.00326264	0.00636309	0.000241604	0.000227998	0.000580855	0	0	0	0	0	0	0	0	6.15006e-05	0
k__Bacteria;p__Proteobacteria;c__Alphaproteobacteria;o__Rhizobiales;f__Bradyrhizobiaceae;g__Balneimonas	0.000330469	0	0.000131857	0.000155642	0	6.26841e-05	0	0.00350795	0.000972053	0.000450315	0.00104877	0.000316056	0	0	0	0	0	0	0.000198847	0	0	0	0	0	0	0	7.25216e-05	0	0	0	0	0
k__Bacteria;p__Proteobacteria;c__Alphaproteobacteria;o__Rhizobiales;f__Bradyrhizobiaceae;g__Bosea	0	0	0	0	0	0	0	0	0	0	0	0	0	0	0	0	0	0.0011963	0.00457347	0	0	0	0	0	0	0	0	0	0	0	0	0
k__Bacteria;p__Proteobacteria;c__Alphaproteobacteria;o__Rhizobiales;f__Bradyrhizobiaceae;g__Bradyrhizobium	0	0.000168919	0	0	0	6.26841e-05	0	0.00116932	0.00072904	0.00030021	0.00104877	0	0.000127861	0	0.000984858	0.00155682	0.00158407	0.00761283	0.01551	0.000845615	0.000683995	0.00116171	0	0	0	0	0	0	0	0	0	0
k__Bacteria;p__Proteobacteria;c__Alphaproteobacteria;o__Rhizobiales;f__Brucellaceae;g__Ochrobactrum	0	0	0	0	0	0.000188052	0.000228493	0.000233863	0	0.000750525	0	0.000632111	0	0	0	0	0	0.000543774	0.000994233	0	0	0	0	0	0	0	0	0	0	0	0	0
k__Bacteria;p__Proteobacteria;c__Alphaproteobacteria;o__Rhizobiales;f__Cohaesibacteraceae;Other	0	0	0	0	0	0	0	0	0	0	0	0	0	0	0	0	0	0	0	0	0	0	0	0	0	0	0	0.000129685	0	0	0	0
k__Bacteria;p__Proteobacteria;c__Alphaproteobacteria;o__Rhizobiales;f__Cohaesibacteraceae;g__	0	0	0	0	0	0	0	0	0	0	0	0	0	0	0	0	0	0	0	0	0	0	0.000282326	0	0.000190404	6.82128e-05	7.25216e-05	0	0.000245128	0	0	0
k__Bacteria;p__Proteobacteria;c__Alphaproteobacteria;o__Rhizobiales;f__Cohaesibacteraceae;g__Cohaesibacter	0	0	0	0	0	0	0	0	0	0	0	0	0	0	0	0	0	0	0	0	0	0	0	0	0	0	0	0	0	0	0	0
k__Bacteria;p__Proteobacteria;c__Alphaproteobacteria;o__Rhizobiales;f__Hyphomicrobiaceae;Other	0	0.000168919	0.000263713	0.000466926	0.000503187	0.000313421	0.000228493	0.000935454	0.000243013	0	0.000524384	0.000316056	0.00473085	0.00530426	0.0121876	0.008822	0.0120691	0.00554649	0.0125273	0	0	0.000116171	0	0	0.000571211	0.000272851	0.000507651	0.00155622	0.0017159	0.000554631	0.00141451	0.000551746
k__Bacteria;p__Proteobacteria;c__Alphaproteobacteria;o__Rhizobiales;f__Hyphomicrobiaceae;g__	0.00231328	0.00135135	0.0030327	0.00202335	0.0011741	0.00401178	0.00411288	0.00444341	0.00243013	0.00360252	0.00419507	0.00347661	0.000383583	0.000736703	0.00498584	0.00242173	0.00528023	0.00500272	0.00517001	0	0	0	0	0	0.000190404	0.000613915	0.000580173	0.0147841	0.0166687	0.0283786	0.0111316	0.0301884
k__Bacteria;p__Proteobacteria;c__Alphaproteobacteria;o__Rhizobiales;f__Hyphomicrobiaceae;g__Devosia	0.000660939	0.00202703	0.00039557	0.000311284	0.000167729	0.016674	0.00525534	0.00140318	0.00121507	0.00195137	0.00209754	0.000316056	0.000255722	0.000589362	0.00135418	0.00121086	0.00150864	0.00021751	0	0	0	0	0	0	0.000380807	0	7.25216e-05	0.00116716	0.00245128	0.0012017	0.00147601	0.000472925
k__Bacteria;p__Proteobacteria;c__Alphaproteobacteria;o__Rhizobiales;f__Hyphomicrobiaceae;g__Hyphomicrobium	0.000330469	0	0	0.000466926	0.000167729	0.00150442	0.00102822	0.00116932	0.000486027	0.00030021	0	0.000948167	0.00268508	0.00338883	0.00794042	0.00934094	0.0117674	0.00021751	0.00059654	0	0	0	0	0	0	0	0	0	0	0.0136809	0.0208487	0.0104044
k__Bacteria;p__Proteobacteria;c__Alphaproteobacteria;o__Rhizobiales;f__Hyphomicrobiaceae;g__Parvibaculum	0	0	0	0	0	0	0	0	0	0	0	0	0	0	0	0	0	0.00304513	0.00318155	0	0	0	0	0	0	0	0	0	0	0.000184877	0.000123001	0.000157642
k__Bacteria;p__Proteobacteria;c__Alphaproteobacteria;o__Rhizobiales;f__Hyphomicrobiaceae;g__Pedomicrobium	0	0.000168919	0	0	0	0.000125368	0	0.000467727	0.000486027	0	0	0	0	0	0	0	0	0.000108755	0	0	0	0	0	0	0	0	0	0	0	0	0	0
k__Bacteria;p__Proteobacteria;c__Alphaproteobacteria;o__Rhizobiales;f__Hyphomicrobiaceae;g__Rhodoplanes	0.00132188	0.000675676	0.000131857	0.000622568	0.000335458	0.0127249	0.00799726	0.00537886	0.00656136	0.00240168	0.00262192	0.00347661	0.00242936	0.00250479	0.00917149	0.00813008	0.0190088	0.00228385	0.00457347	0.000724813	0.000341997	0.00697026	0	0	0	0	7.25216e-05	0.000518739	0.000367692	0.000184877	0.000123001	0
k__Bacteria;p__Proteobacteria;c__Alphaproteobacteria;o__Rhizobiales;f__Methylobacteriaceae;g__	0	0.000168919	0	0.000155642	0	0.000188052	0	0.000233863	0.000243013	0	0	0	0	0	0	0.00017298	0	0	0	0	0	0	0	0	0.000380807	0	0	0	0	9.24385e-05	0.000492005	7.88208e-05
k__Bacteria;p__Proteobacteria;c__Alphaproteobacteria;o__Rhizobiales;f__Methylobacteriaceae;g__Methylobacterium	0	0.000168919	0	0	0	0	0	0	0	0	0	0	0	0	0	0	0	0	0	0	0	0	0	0.000161238	0	0	0	0.000129685	0	0	6.15006e-05	0
k__Bacteria;p__Proteobacteria;c__Alphaproteobacteria;o__Rhizobiales;f__Methylocystaceae;Other	0	0.000168919	0.000131857	0.00077821	0.000167729	0	0.00034274	0.000233863	0	0	0	0	0.000127861	0	0	0	7.54318e-05	0	0	0	0	0	0	0	0	0.000136426	0.000507651	0	0	0	0	0
k__Bacteria;p__Proteobacteria;c__Alphaproteobacteria;o__Rhizobiales;f__Methylocystaceae;g__	0	0	0	0	0	0	0	0	0	0	0	0	0	0	0	0	0	0	0	0	0	0	0	0	0	0	0	0	0.000122564	0	0	0
k__Bacteria;p__Proteobacteria;c__Alphaproteobacteria;o__Rhizobiales;f__Methylocystaceae;g__Methylosinus	0	0	0	0.000155642	0	0	0.000114247	0	0	0	0	0	0.00191791	0.00324149	0.000615536	0.000518941	0.00082975	0.00206634	0.00218731	0	0	0	0	0	0	0	0	0	0	0	0	0
k__Bacteria;p__Proteobacteria;c__Alphaproteobacteria;o__Rhizobiales;f__Phyllobacteriaceae;Other	0	0.0449324	0.0203059	0.000622568	0	0.00200589	0.000913972	0.0025725	0.00145808	0.00540378	0.00576822	0.00126422	0.000127861	0	0.000307768	0.000518941	0.00120691	0.000435019	0.000397693	0	0	0	0	0.000322477	0	0	0.000145043	0.00194527	0.0013482	0.000369754	0.000369004	0.000236463
k__Bacteria;p__Proteobacteria;c__Alphaproteobacteria;o__Rhizobiales;f__Phyllobacteriaceae;g__	0	0	0	0	0	0.000877578	0	0.000233863	0	0.000150105	0	0	0	0	0	0	7.54318e-05	0	0.000397693	0	0	0	0	0	0	0	0	0	0	0	0	7.88208e-05
k__Bacteria;p__Proteobacteria;c__Alphaproteobacteria;o__Rhizobiales;f__Phyllobacteriaceae;g__Mesorhizobium	0	0	0	0	0	0	0	0	0	0	0	0	0	0	0	0	0	0	0	0	0	0	0	0	0	0	0	0.0068733	0.00416718	0.000184877	6.15006e-05	0.000630567
k__Bacteria;p__Proteobacteria;c__Alphaproteobacteria;o__Rhizobiales;f__Rhizobiaceae;Other	0	0.00118243	0	0	0	6.26841e-05	0	0.00070159	0.000486027	0.00330231	0	0.000632111	0	0	0	0	0	0.000108755	0	0	0	0	0	0	0	0	0	0	0	0	6.15006e-05	0
k__Bacteria;p__Proteobacteria;c__Alphaproteobacteria;o__Rhizobiales;f__Rhizobiaceae;g__	0	0.000168919	0	0	0	0.00915188	0	0.000233863	0.000243013	0.00120084	0.000524384	0.000316056	0	0	0	0	0	0.000108755	0	0	0	0	0	0	0	0	0	0	0	9.24385e-05	0.000123001	0
k__Bacteria;p__Proteobacteria;c__Alphaproteobacteria;o__Rhizobiales;f__Rhizobiaceae;g__Agrobacterium	0	0	0	0.000155642	0.000167729	0	0	0.00070159	0	0.000150105	0	0	0	0	0	0	0	0	0	0	0	0	0	0	0	0	0	0	0	0	0	0
k__Bacteria;p__Proteobacteria;c__Alphaproteobacteria;o__Rhizobiales;f__Rhizobiaceae;g__Kaistia	0	0	0.000131857	0	0	6.26841e-05	0.000114247	0	0	0	0	0	0	0	0	0	0	0	0	0	0	0	0	0	0	0	0	0	0	0	0	0
k__Bacteria;p__Proteobacteria;c__Alphaproteobacteria;o__Rhizobiales;f__Rhodobiaceae;Other	0	0	0	0	0	0	0	0	0	0	0	0	0	0	0	0	0	0	0	0	0	0	0	0	0	0	0	0	0.000490256	0.000184877	0.000676507	0.000472925
k__Bacteria;p__Proteobacteria;c__Alphaproteobacteria;o__Rhizobiales;f__Rhodobiaceae;g__	0	0.000506757	0.000263713	0	0	0.000188052	0.000456986	0.00140318	0.00194411	0.00210147	0.00157315	0	0	0	0.000123107	0	0	0.000435019	0.000198847	0	0.000227998	0	0	0	0	0	0	0.00142653	0.000857948	0.00323535	0.00104551	0.00165524
k__Bacteria;p__Proteobacteria;c__Alphaproteobacteria;o__Rhizobiales;f__Rhodobiaceae;g__Afifella	0.000330469	0	0	0	0	0	0	0.00070159	0.00072904	0.00195137	0.00367069	0.00158028	0	0	0	0	0	0	0	0	0	0	0	0	0	0	0	0.000518739	0.000122564	9.24385e-05	0	0
k__Bacteria;p__Proteobacteria;c__Alphaproteobacteria;o__Rhizobiales;f__Xanthobacteraceae;Other	0	0	0	0	0	6.26841e-05	0	0.000233863	0	0	0	0	0	0	0	0	0	0	0	0	0	0	0	0	0	0	0	0	0	0	0	0
k__Bacteria;p__Proteobacteria;c__Alphaproteobacteria;o__Rhizobiales;f__Xanthobacteraceae;g__	0	0	0	0.000155642	0	0	0	0	0.000486027	0.00120084	0	0	0	0	0	0	0	0	0	0.000120802	0	0	0	0	0	0	0	0	0	0	0.000123001	7.88208e-05
k__Bacteria;p__Proteobacteria;c__Alphaproteobacteria;o__Rhizobiales;f__Xanthobacteraceae;g__Xanthobacter	0	0	0	0	0	0	0	0	0	0	0	0	0	0	0	0	0	0	0	0	0	0	0	0	0	0	0	0	0	0	0	0
k__Bacteria;p__Proteobacteria;c__Alphaproteobacteria;o__Rhodobacterales;f__Hyphomonadaceae;g__	0	0.000168919	0	0.000155642	0	0.000125368	0.000571233	0	0	0	0	0	0	0	0.000123107	0	0	0	0	0	0	0	0	0	0	0	0	0	0	0	0.000123001	7.88208e-05
k__Bacteria;p__Proteobacteria;c__Alphaproteobacteria;o__Rhodobacterales;f__Hyphomonadaceae;g__Hyphomonas	0	0	0	0	0	0	0	0	0	0	0	0	0	0	0	0	0	0	0	0	0	0	0	0	0.00114242	0.000341064	7.25216e-05	0.000389055	0.00183846	0.000462193	0.00307503	0.000315283
k__Bacteria;p__Proteobacteria;c__Alphaproteobacteria;o__Rhodobacterales;f__Hyphomonadaceae;g__Maricaulis	0	0	0	0	0	0	0	0	0	0	0	0	0	0	0	0	0	0	0	0	0	0	0	0	0	0	0	0.00207496	0.00355436	0.00129414	0.00510455	0.00212816
k__Bacteria;p__Proteobacteria;c__Alphaproteobacteria;o__Rhodobacterales;f__Rhodobacteraceae;Other	0.00297422	0.000337838	0.00237342	0.0059144	0.00603824	0.0109697	0.00479835	0.000233863	0	0.00030021	0.000524384	0	0.00153433	0.000442022	0.00221593	0.00207577	0.00233839	0.00130506	0.00278385	0	0	0.000116171	0.0217391	0.0119316	0.0138995	0.0118008	0.0137066	0.00622487	0.0101728	0.145498	0.291636	0.150311
k__Bacteria;p__Proteobacteria;c__Alphaproteobacteria;o__Rhodobacterales;f__Rhodobacteraceae;g__	0	0	0	0.000622568	0.000670916	0.00125368	0.000685479	0	0	0	0	0	0	0	6.15536e-05	0	0.000150864	0	0	0	0	0	0.00225861	0.000483715	0.00114242	0.00143247	0.00188556	0	0.000122564	0.0115548	0.00153752	0.00133995
k__Bacteria;p__Proteobacteria;c__Alphaproteobacteria;o__Rhodobacterales;f__Rhodobacteraceae;g__Amaricoccus	0	0	0	0	0	0	0	0	0	0	0	0	0	0	0	0	0	0	0	0	0	0	0	0	0	0	0.000362608	0	0	0	0	0
k__Bacteria;p__Proteobacteria;c__Alphaproteobacteria;o__Rhodobacterales;f__Rhodobacteraceae;g__Anaerospora	0	0	0	0	0	0	0	0	0	0	0	0	0	0	0	0	0	0	0	0	0	0	0.00451722	0.00128991	0.00171363	0.00109141	0.0010153	0.000389055	0.000245128	0.00138658	0.00196802	0.00291637
k__Bacteria;p__Proteobacteria;c__Alphaproteobacteria;o__Rhodobacterales;f__Rhodobacteraceae;g__Dinoroseobacter	0	0	0	0	0	0	0	0	0	0	0	0	0	0	0	0	0	0	0	0	0	0	0	0	0.000380807	0.000136426	0.000290086	0.000129685	0.000245128	9.24385e-05	0	0
k__Bacteria;p__Proteobacteria;c__Alphaproteobacteria;o__Rhodobacterales;f__Rhodobacteraceae;g__Loktanella	0	0	0	0	0	0	0	0	0	0	0	0	0	0	0	0	0	0	0	0	0	0	0.000282326	0.000161238	0.000380807	0.000545703	0.000435129	0.000518739	0.000490256	0	0.000123001	0
k__Bacteria;p__Proteobacteria;c__Alphaproteobacteria;o__Rhodobacterales;f__Rhodobacteraceae;g__Marivita	0	0	0	0	0	0	0	0	0	0	0	0	0	0	0	0	0	0	0	0	0	0	0	0.000322477	0	0.000136426	7.25216e-05	0	0	0	0	0
k__Bacteria;p__Proteobacteria;c__Alphaproteobacteria;o__Rhodobacterales;f__Rhodobacteraceae;g__Paracoccus	0.000330469	0	0	0.000622568	0.000503187	0.000125368	0.000114247	0	0	0	0	0	0.000127861	0.000147341	0.000861751	0.000345961	0.000754318	0.00152257	0.00159077	0	0	0	0.00367024	0.00306353	0.00437928	0.00518417	0.00601929	0.000129685	0.000490256	0.00166389	0.000123001	0.00102467
k__Bacteria;p__Proteobacteria;c__Alphaproteobacteria;o__Rhodobacterales;f__Rhodobacteraceae;g__Phaeobacter	0	0	0	0	0	0	0	0	0	0	0	0	0	0	0	0	0	0	0	0	0	0	0.000846979	0.000161238	0.000761615	0.00115962	0.00137791	0.00025937	0.00453487	0.0110002	0.0114391	0.013636
k__Bacteria;p__Proteobacteria;c__Alphaproteobacteria;o__Rhodobacterales;f__Rhodobacteraceae;g__Pseudoruegeria	0	0	0.000791139	0	0	0	0.000571233	0	0	0	0	0	0.000255722	0	6.15536e-05	0.000345961	0.000150864	0.000108755	0	0	0	0	0	0.000161238	0	6.82128e-05	0.000290086	0.000129685	0	0.00147902	0.000123001	0.000236463
k__Bacteria;p__Proteobacteria;c__Alphaproteobacteria;o__Rhodobacterales;f__Rhodobacteraceae;g__Rhodobaca	0	0	0	0	0	0	0	0	0	0	0	0	0	0	0	0	0	0	0	0	0	0	0.000564653	0	0	0	0	0	0	0	0	0
k__Bacteria;p__Proteobacteria;c__Alphaproteobacteria;o__Rhodobacterales;f__Rhodobacteraceae;g__Rhodobacter	0.00793126	0	0.000131857	0.0122957	0.00855418	0.00075221	0	0.000467727	0.000243013	0.000150105	0	0	0	0	0	0.000345961	7.54318e-05	0	0.000198847	0	0	0	0.000282326	0	0	0	0	0	0	0	0	0
k__Bacteria;p__Proteobacteria;c__Alphaproteobacteria;o__Rhodobacterales;f__Rhodobacteraceae;g__Rhodovulum	0	0	0	0	0	0	0	0	0	0	0	0	0	0	0	0	0	0	0	0	0	0	0	0.000322477	0	0	0	0	0	0	0	0
k__Bacteria;p__Proteobacteria;c__Alphaproteobacteria;o__Rhodobacterales;f__Rhodobacteraceae;g__Rubellimicrobium	0	0	0	0	0	6.26841e-05	0	0.00116932	0.000243013	0.000150105	0	0	0	0	0	0	0	0	0	0	0	0	0	0	0	0	0	0	0	0.000554631	0	0
k__Bacteria;p__Proteobacteria;c__Alphaproteobacteria;o__Rhodobacterales;f__Rhodobacteraceae;g__Ruegeria	0	0	0	0	0	0	0	0	0	0	0	0	0	0	0	0	0	0	0	0	0	0	0	0	0	0	0	0	0.000122564	0	0	0
k__Bacteria;p__Proteobacteria;c__Alphaproteobacteria;o__Rhodobacterales;f__Rhodobacteraceae;g__Thalassobius	0	0	0	0	0	0	0	0	0	0	0	0	0	0	0	0	0	0	0	0	0	0	0	0	0	0	0	0	0	0	0	0.000236463
k__Bacteria;p__Proteobacteria;c__Alphaproteobacteria;o__Rhodospirillales;Other;Other	0	0	0	0	0	0.000376105	0.000114247	0.000233863	0.000243013	0	0.00157315	0.000316056	0.000127861	0.00103138	0	0	7.54318e-05	0.0011963	0.00159077	0	0.000113999	0.0027881	0	0	0	0	0	0.000129685	0.000122564	9.24385e-05	6.15006e-05	0
k__Bacteria;p__Proteobacteria;c__Alphaproteobacteria;o__Rhodospirillales;f__;g__	0.00297422	0	0.000131857	0.000311284	0.000167729	0.000313421	0.000456986	0.00537886	0.00388821	0.00135095	0.00262192	0.00221239	0.0023015	0.00383085	0.000984858	0.000691922	0.00173493	0.0343665	0.0383774	0.000845615	0.00159599	0.00627323	0	0	0	0.000204638	0.000652694	0.00025937	0.000245128	0	0	0
k__Bacteria;p__Proteobacteria;c__Alphaproteobacteria;o__Rhodospirillales;f__Acetobacteraceae;Other	0.00132188	0	0	0.00217899	0.0011741	0.000125368	0	0	0.000243013	0.000450315	0	0	0	0	0.000123107	0	7.54318e-05	0.00021751	0.000198847	0	0	0	0	0	0	0.000136426	0	0	0	0	0	0
k__Bacteria;p__Proteobacteria;c__Alphaproteobacteria;o__Rhodospirillales;f__Acetobacteraceae;g__	0.000330469	0	0.000131857	0.000155642	0	0	0	0.000467727	0	0	0	0	0	0.000147341	6.15536e-05	0	0.000150864	0.000761283	0.00238616	0	0	0	0	0	0	0	0	0.000129685	0	0	0	0
k__Bacteria;p__Proteobacteria;c__Alphaproteobacteria;o__Rhodospirillales;f__Acetobacteraceae;g__Roseomonas	0.00363516	0	0	0.00326848	0.00301912	0.0288347	0.00251342	0	0.00072904	0.00615431	0.00891453	0.00379267	0.000511444	0.00103138	0.000184661	0	7.54318e-05	0.00348015	0.00616425	0.00108722	0.00193798	0.00557621	0	0	0	6.82128e-05	0	0	0	0.000277316	0	0
k__Bacteria;p__Proteobacteria;c__Alphaproteobacteria;o__Rhodospirillales;f__Rhodospirillaceae;Other	0.00165235	0.00101351	0.00593354	0.000466926	0	0.00112831	0.00125671	0.000935454	0	0.00030021	0.000524384	0.000948167	0.000383583	0	0.000553983	0.000691922	0.000528023	0.00489396	0.00318155	0.00132882	0.000683995	0.0080158	0	0	0.000571211	0.000272851	0.000362608	0.00920763	0.00759897	0.0012017	0.000615006	0.00141878
k__Bacteria;p__Proteobacteria;c__Alphaproteobacteria;o__Rhodospirillales;f__Rhodospirillaceae;g__	0.00297422	0.00371622	0.00487869	0.00108949	0.00150956	0.0141039	0.00514109	0.00608045	0.0104496	0.0060042	0.00524384	0.00442478	0.0823424	0.109916	0.0506586	0.0242173	0.0392246	0.0308864	0.0411613	0.000604011	0.00125399	0.00418216	0	0.000161238	0.000571211	6.82128e-05	0.000507651	0.0171184	0.0303959	0.00545387	0.00584256	0.025538
k__Bacteria;p__Proteobacteria;c__Alphaproteobacteria;o__Rhodospirillales;f__Rhodospirillaceae;g__Azospirillum	0	0	0	0	0	0	0	0	0	0.00120084	0	0	0	0	0	0	0	0	0.000198847	0	0	0	0	0	0	0	0	0	0	0	0	0
k__Bacteria;p__Proteobacteria;c__Alphaproteobacteria;o__Rhodospirillales;f__Rhodospirillaceae;g__Inquilinus	0	0	0	0	0	0	0.000228493	0	0	0	0	0	0	0	0	0	0	0	0	0	0	0	0	0.000483715	0	0.000136426	0.000145043	0.000389055	0.0013482	0	0	0
k__Bacteria;p__Proteobacteria;c__Alphaproteobacteria;o__Rhodospirillales;f__Rhodospirillaceae;g__Magnetospirillum	0	0	0	0	0	0.000313421	0.000571233	0	0	0	0	0	0	0	0	0	0	0	0	0	0	0	0	0	0	0	0	0	0	0	0	0
k__Bacteria;p__Proteobacteria;c__Alphaproteobacteria;o__Rhodospirillales;f__Rhodospirillaceae;g__Nisaea	0	0	0	0	0	0	0	0	0	0	0	0	0	0	0	0	0	0	0	0	0	0	0	0	0	0	0	0	0	0	0	0
k__Bacteria;p__Proteobacteria;c__Alphaproteobacteria;o__Rhodospirillales;f__Rhodospirillaceae;g__Phaeospirillum	0	0	0	0.000311284	0	0	0	0	0	0.000150105	0	0	0	0	0	0	0	0.00228385	0.00338039	0.000362406	0.000683995	0.000464684	0	0	0	0	7.25216e-05	0	0	0	0	0
k__Bacteria;p__Proteobacteria;c__Alphaproteobacteria;o__Rhodospirillales;f__Rhodospirillaceae;g__Rhodovibrio	0	0	0	0	0	0	0	0	0	0	0	0	0	0	0	0	0	0	0	0	0	0	0	0	0	0.000136426	0	0	0	0	0	0
k__Bacteria;p__Proteobacteria;c__Alphaproteobacteria;o__Rhodospirillales;f__Rhodospirillaceae;g__Skermanella	0	0	0	0	0	0	0	0	0.000243013	0	0	0	0.000127861	0	0	0	0	0	0	0	0	0	0	0	0	0	0	0	0	0.000184877	0	0
k__Bacteria;p__Proteobacteria;c__Alphaproteobacteria;o__Rhodospirillales;f__Rhodospirillaceae;g__Telmatospirillum	0	0.00118243	0	0	0	0.00896383	0.00936822	0	0	0.000150105	0.000524384	0	0	0	0.000123107	0	0.000528023	0	0	0	0.000113999	0	0	0	0	0	0	0	0	0	0	0
k__Bacteria;p__Proteobacteria;c__Alphaproteobacteria;o__Rickettsiales;Other;Other	0	0	0	0	0	0	0	0	0	0	0	0	0	0	0	0	0	0.000543774	0.000397693	0	0	0	0.00112931	0.000483715	0	0	0	0	0	0	0	0
k__Bacteria;p__Proteobacteria;c__Alphaproteobacteria;o__Rickettsiales;f__;g__	0.000991408	0.000675676	0.000131857	0.000155642	0	0.000250737	0	0	0.00072904	0.000150105	0	0	0	0.000736703	0.00067709	0.000864902	0.00082975	0.00152257	0.00159077	0	0	0.000116171	0.000282326	0.000322477	0	0	0	0	0	0	0	0
k__Bacteria;p__Proteobacteria;c__Alphaproteobacteria;o__Rickettsiales;f__Rickettsiaceae;g__	0.000330469	0	0	0	0	0	0	0	0	0	0	0	0	0	0	0	0	0	0	0	0	0	0	0	0	0	0	0	0	0	0	0
k__Bacteria;p__Proteobacteria;c__Alphaproteobacteria;o__Rickettsiales;f__Rickettsiaceae;g__Rickettsia	0.000660939	0	0	0	0	0	0	0	0	0	0	0	0	0	0	0	0	0	0	0	0	0	0	0	0	0	0	0	0	0	0	0
k__Bacteria;p__Proteobacteria;c__Alphaproteobacteria;o__Rickettsiales;f__mitochondria;g__	0.000660939	0	0	0.00108949	0.000503187	0	0	0	0	0	0	0	0	0	0	0	0	0	0	0	0	0	0	0	0.000571211	0.000750341	0	0	0	0	0.000492005	7.88208e-05
k__Bacteria;p__Proteobacteria;c__Alphaproteobacteria;o__Sphingomonadales;Other;Other	0.00826173	0	0.00039557	0.00140078	0.00268366	0.000501473	0.00034274	0.00163704	0.00170109	0.00210147	0.00104877	0.00252845	0.000767165	0.000294681	0.00535516	0.00380557	0.00543109	0.00957042	0.00755617	0.000241604	0	0	0	0.000322477	0.000571211	0.000341064	0.000435129	0.000389055	0.000490256	0.000277316	0.000492005	0.000157642
k__Bacteria;p__Proteobacteria;c__Alphaproteobacteria;o__Sphingomonadales;f__;g__	0	0	0	0.000311284	0.000335458	0	0	0	0.000243013	0	0	0	0	0	0	0	0	0.000108755	0.000198847	0	0	0	0	0	0	0	0	0	0	9.24385e-05	0.000123001	0.000157642
k__Bacteria;p__Proteobacteria;c__Alphaproteobacteria;o__Sphingomonadales;f__Erythrobacteraceae;Other	0.000330469	0	0	0.00249027	0.0011741	0	0.000114247	0	0.000486027	0	0	0	0	0	0	0	0	0.0023926	0.00397693	0	0	0	0	0.000161238	0	0	0	0	0	0	0	0
k__Bacteria;p__Proteobacteria;c__Alphaproteobacteria;o__Sphingomonadales;f__Erythrobacteraceae;g__	0.000991408	0	0	0.000311284	0	0	0	0.005145	0.00194411	0	0	0.000316056	0	0	0	0.00017298	0	0.000326264	0.000198847	0	0	0.000116171	0	0	0	0	0	0	0	0.000277316	0	0
k__Bacteria;p__Proteobacteria;c__Alphaproteobacteria;o__Sphingomonadales;f__Erythrobacteraceae;g__Lutibacterium	0.000330469	0	0	0.00077821	0.000167729	6.26841e-05	0	0	0	0	0	0	0	0	0	0	0	0	0.000198847	0	0	0	0	0	0	0	7.25216e-05	0.000129685	0	0.000739508	0	0.000157642
k__Bacteria;p__Proteobacteria;c__Alphaproteobacteria;o__Sphingomonadales;f__Sphingomonadaceae;Other	0.00264375	0.000675676	0.000263713	0.00171206	0.000503187	0.000564157	0.000456986	0.00210477	0.00218712	0.00510357	0.00786576	0.00252845	0.000127861	0.000589362	0.00104641	0.00017298	0.000678887	0.00348015	0.00517001	0.00471128	0.00148199	0.00290428	0	0	0	0	0	0.0469459	0.0311313	0.0238491	0.00861009	0.0166312
k__Bacteria;p__Proteobacteria;c__Alphaproteobacteria;o__Sphingomonadales;f__Sphingomonadaceae;g__	0	0	0	0	0	0	0	0	0	0.00120084	0	0.000316056	0	0	0	0	0	0	0	0	0	0.000116171	0	0	0	0	0	0.137596	0.0906974	0.00933629	0.00510455	0.0133995
k__Bacteria;p__Proteobacteria;c__Alphaproteobacteria;o__Sphingomonadales;f__Sphingomonadaceae;g__Kaistobacter	0	0.000337838	0	0.000155642	0.000167729	0.000376105	0.000228493	0.00631431	0.00340219	0.0130591	0.0188778	0.00884956	0	0	0.000184661	0.00017298	7.54318e-05	0.00783034	0.00357924	0.0379319	0.0711354	0.0865474	0	0	0.000190404	6.82128e-05	0.00094278	0	0	0	0.000123001	7.88208e-05
k__Bacteria;p__Proteobacteria;c__Alphaproteobacteria;o__Sphingomonadales;f__Sphingomonadaceae;g__Novosphingobium	0.00462657	0.000168919	0	0.000622568	0.000503187	6.26841e-05	0	0.000233863	0.000486027	0.00060042	0	0.000316056	0	0	0.00110797	0.000345961	0.000301727	0.000870038	0.00377809	0.000120802	0	0.000232342	0	0	0	0	0	0	0	0	0	0
k__Bacteria;p__Proteobacteria;c__Alphaproteobacteria;o__Sphingomonadales;f__Sphingomonadaceae;g__Sphingobium	0.00132188	0.000168919	0	0	0	0.00307152	0	0	0	0.000150105	0.000524384	0	0	0	0	0	0	0.000326264	0.000198847	0	0	0	0.000282326	0	0	0	0	0	0	0.00258828	0.0228782	0.00488689
k__Bacteria;p__Proteobacteria;c__Alphaproteobacteria;o__Sphingomonadales;f__Sphingomonadaceae;g__Sphingomonas	0	0	0	0.000622568	0.000503187	0.000564157	0	0.000467727	0.000243013	0	0	0.000632111	0	0	0	0	0	0	0.000198847	0	0.000113999	0	0	0.000161238	0	0	0	0	0	0.000924385	0.00289053	0.000551746
k__Bacteria;p__Proteobacteria;c__Alphaproteobacteria;o__Sphingomonadales;f__Sphingomonadaceae;g__Sphingopyxis	0	0	0	0	0.000167729	0	0	0.000233863	0.000243013	0	0	0	0	0.000442022	0	0	0	0.00304513	0.00357924	0	0	0	0	0	0	0	0	0	0	0	6.15006e-05	0
k__Bacteria;p__Proteobacteria;c__Betaproteobacteria;Other;Other;Other	0.0109055	0.00962838	0.0625	0.0105837	0.0171084	0.00576694	0.0197647	0.0156688	0.0131227	0.00660462	0.0120608	0.0135904	0.00485871	0.00383085	0.0134802	0.0193738	0.0129743	0.00685155	0.00397693	0.00906016	0.0340857	0.0523931	0	0.000161238	0	6.82128e-05	0.00275582	0.000129685	0.000245128	0	0	0
k__Bacteria;p__Proteobacteria;c__Betaproteobacteria;o__;f__;g__	0.00330469	0.00253378	0.00382384	0.00140078	0.00134183	0.00244468	0.00754027	0	0.000972053	0.00135095	0.00262192	0.00379267	0	0.000442022	0	0.00017298	7.54318e-05	0.000108755	0.000994233	0.000845615	0.00284998	0.0113848	0	0	0	0	0.000290086	0.000129685	0	0	0	0
k__Bacteria;p__Proteobacteria;c__Betaproteobacteria;o__A21b;f__UD5;g__	0	0	0	0	0	0.001191	0.000456986	0.000935454	0.00072904	0.00030021	0	0	0	0	0	0	0	0	0	0	0	0	0	0	0	0	0	0	0	0	0	0
k__Bacteria;p__Proteobacteria;c__Betaproteobacteria;o__ASSO-13;f__;g__	0.00528751	0.00591216	0.0142405	0.00155642	0.00218048	0.0165486	0.00628356	0	0	0.000150105	0	0	0	0	6.15536e-05	0	0	0	0	0	0	0	0	0	0	0	0	0	0	0	6.15006e-05	0
k__Bacteria;p__Proteobacteria;c__Betaproteobacteria;o__Burkholderiales;Other;Other	0.0181758	0.0035473	0.0060654	0.0320623	0.019792	0.00432521	0.00445562	0.0135641	0.0119077	0.00615431	0.00786576	0.00790139	0.00153433	0.00162075	0.00289302	0.00934094	0.00580825	0.00206634	0.00198847	0.000241604	0.000341997	0.000116171	0	0.00128991	0	0	0	0	0	9.24385e-05	0.000123001	7.88208e-05
k__Bacteria;p__Proteobacteria;c__Betaproteobacteria;o__Burkholderiales;f__Alcaligenaceae;Other	0	0	0.00039557	0.000155642	0	6.26841e-05	0.000456986	0	0	0.00030021	0.00209754	0	0	0	0	0	7.54318e-05	0.00130506	0.00178962	0.000120802	0	0	0	0	0	0	0	0	0	0	0.000184502	0
k__Bacteria;p__Proteobacteria;c__Betaproteobacteria;o__Burkholderiales;f__Burkholderiaceae;g__	0.00198282	0.00152027	0.00553797	0.00233463	0.00184502	0.0162979	0.0169085	0.000233863	0.000486027	0	0.00157315	0.000316056	0.0141926	0.0163548	0.0361935	0.04411	0.0369616	0.00717781	0.00377809	0.000604011	0.00170999	0.00267193	0	0	0	0	0	0	0	0	0	0
k__Bacteria;p__Proteobacteria;c__Betaproteobacteria;o__Burkholderiales;f__Comamonadaceae;Other	0.00594845	0.00168919	0.00224156	0.00918288	0.00654143	0.000250737	0.00148521	0.0025725	0.000486027	0.00150105	0.0031463	0.00316056	0	0.000147341	0.000123107	0	0	0.00728657	0.00616425	0	0	0.000232342	0.000282326	0.00096743	0.000190404	0	0	0	0	9.24385e-05	6.15006e-05	0.000236463
k__Bacteria;p__Proteobacteria;c__Betaproteobacteria;o__Burkholderiales;f__Comamonadaceae;g__	0	0	0	0	0	0	0	0	0	0	0	0	0	0.000294681	6.15536e-05	0	7.54318e-05	0.0127243	0.014317	0	0	0.000116171	0	0	0	0	0	0	0	0	0	0
k__Bacteria;p__Proteobacteria;c__Betaproteobacteria;o__Burkholderiales;f__Comamonadaceae;g__Acidovorax	0	0.000168919	0	0.000155642	0.000503187	0	0	0.00116932	0.00145808	0.00030021	0	0.000316056	0	0	0	0	0	0	0	0	0	0	0.000282326	0	0	0	0	0	0.000122564	9.24385e-05	0	7.88208e-05
k__Bacteria;p__Proteobacteria;c__Betaproteobacteria;o__Burkholderiales;f__Comamonadaceae;g__Comamonas	0.00330469	0.0089527	0.000659283	0.00249027	0.00134183	0.000564157	0.000913972	0.00537886	0.00510328	0.0148604	0.00996329	0.0180152	0.000511444	0	6.15536e-05	0.00138384	0.000452591	0.000435019	0	0.00205364	0.000455996	0.000232342	0.00790514	0.00596582	0.00228484	0.000341064	0.000435129	0.00116716	0.000122564	0.00166389	0.00227552	0.000788208
k__Bacteria;p__Proteobacteria;c__Betaproteobacteria;o__Burkholderiales;f__Comamonadaceae;g__Delftia	0	0	0	0	0	0.00106563	0	0	0	0	0	0	0	0	0	0	0	0	0	0	0	0	0	0	0.000190404	0	0	0	0	0.000554631	0.00799508	0.000630567
k__Bacteria;p__Proteobacteria;c__Betaproteobacteria;o__Burkholderiales;f__Comamonadaceae;g__Diaphorobacter	0.00264375	0.00506757	0.000659283	0.000933852	0.00184502	0.000125368	0.00125671	0.0025725	0.00170109	0.0108076	0.00839014	0.0161188	0.000255722	0.000147341	6.15536e-05	0.00121086	7.54318e-05	0.0011963	0.000795387	0.00181203	0.000341997	0.000116171	0.00508187	0.00386972	0.00152323	0.000136426	0.000580173	0.000778109	0.000122564	0.00212609	0.00135301	0.000236463
k__Bacteria;p__Proteobacteria;c__Betaproteobacteria;o__Burkholderiales;f__Comamonadaceae;g__Giesbergeria	0.000660939	0	0	0	0	0	0	0	0	0	0	0	0	0	0	0	0	0	0	0	0	0	0	0	0	0	0	0	0	0	0	0
k__Bacteria;p__Proteobacteria;c__Betaproteobacteria;o__Burkholderiales;f__Comamonadaceae;g__Hydrogenophaga	0.0109055	0.00101351	0.00039557	0.023035	0.0182825	0.000125368	0.000228493	0.000233863	0	0	0	0.000948167	0	0	0	0	7.54318e-05	0	0	0	0	0	0	0.000161238	0	0	0	0	0	0	0	0
k__Bacteria;p__Proteobacteria;c__Betaproteobacteria;o__Burkholderiales;f__Comamonadaceae;g__Hylemonella	0	0	0	0	0	0	0	0	0	0	0	0	0	0	0.000307768	0.000345961	0.000226296	0	0	0	0	0	0	0	0	0	0	0	0	0	0	0
k__Bacteria;p__Proteobacteria;c__Betaproteobacteria;o__Burkholderiales;f__Comamonadaceae;g__Limnobacter	0.00198282	0	0	0	0.000167729	0	0	0	0	0	0	0	0	0	0	0	0	0	0	0	0	0	0	0	0	0	0	0	0	0	0	0
k__Bacteria;p__Proteobacteria;c__Betaproteobacteria;o__Burkholderiales;f__Comamonadaceae;g__Limnohabitans	0.00165235	0	0	0.00077821	0.000167729	0	0	0	0	0	0	0	0.000127861	0	0	0	0	0	0	0	0	0	0	0	0	0	0	0	0	9.24385e-05	0	0
k__Bacteria;p__Proteobacteria;c__Betaproteobacteria;o__Burkholderiales;f__Comamonadaceae;g__Methylibium	0.00132188	0	0	0.000466926	0	0	0	0.000233863	0.000243013	0	0	0.000632111	0	0	0	0	0	0.00021751	0	0	0	0	0	0	0	0	0	0	0	0	0	0
k__Bacteria;p__Proteobacteria;c__Betaproteobacteria;o__Burkholderiales;f__Comamonadaceae;g__Pelomonas	0	0	0	0	0	0	0	0	0	0.000150105	0	0	0	0	0	0	0	0.00021751	0	0	0	0	0	0	0	0	0	0	0	0	0	0
k__Bacteria;p__Proteobacteria;c__Betaproteobacteria;o__Burkholderiales;f__Comamonadaceae;g__Polaromonas	0.000330469	0	0	0	0	0	0	0	0	0	0	0	0	0	0	0	0	0	0	0	0	0	0	0	0	0	0	0	0	0	0	0
k__Bacteria;p__Proteobacteria;c__Betaproteobacteria;o__Burkholderiales;f__Comamonadaceae;g__Ramlibacter	0.0109055	0.000168919	0.00171414	0.00249027	0.00234821	6.26841e-05	0.00902548	0.00537886	0.00340219	0.00780546	0.0141584	0.00410872	0	0	0	0	7.54318e-05	0.000543774	0.000198847	0	0.000113999	0.000697026	0	0	0	0	7.25216e-05	0	0	0	0	0
k__Bacteria;p__Proteobacteria;c__Betaproteobacteria;o__Burkholderiales;f__Comamonadaceae;g__Rubrivivax	0.00231328	0.000844595	0.00039557	0.00638132	0.00536733	0.000564157	0.000685479	0.00187091	0.00170109	0.00090063	0	0.00158028	0.00562588	0.00250479	0.0120645	0.0171251	0.0131251	0.000435019	0.000198847	0	0	0.000116171	0	0	0	0	0	0	0	0	0	0
k__Bacteria;p__Proteobacteria;c__Betaproteobacteria;o__Burkholderiales;f__Comamonadaceae;g__Variovorax	0.000330469	0	0	0	0	0	0.000114247	0	0	0	0	0	0	0	0	0	0	0.000108755	0	0	0	0	0	0.000322477	0.000190404	0	0	0	0	0	0	0
k__Bacteria;p__Proteobacteria;c__Betaproteobacteria;o__Burkholderiales;f__Comamonadaceae;g__Xenophilus	0	0	0	0	0	0	0	0	0	0	0	0	0	0	0	0	0	0.000326264	0.000198847	0	0	0	0	0	0	0	0	0	0	0	0	0
k__Bacteria;p__Proteobacteria;c__Betaproteobacteria;o__Burkholderiales;f__Oxalobacteraceae;Other	0	0	0.000131857	0	0.000167729	0.000564157	0.000571233	0.00140318	0.00145808	0.00825578	0.0031463	0.00600506	0	0	0	0	0	0.000326264	0	0.00954337	0.00387597	0.000929368	0	0	0	0	0	0	0	9.24385e-05	0.00110701	7.88208e-05
k__Bacteria;p__Proteobacteria;c__Betaproteobacteria;o__Burkholderiales;f__Oxalobacteraceae;g__	0.000660939	0	0	0	0.000670916	0	0	0.00233863	0.00121507	0.00030021	0.00104877	0.000632111	0	0	0	0	7.54318e-05	0.00315389	0.000198847	0.00108722	0.00102599	0.00394981	0	0	0	0	0	0	0	0	0.000738007	0
k__Bacteria;p__Proteobacteria;c__Betaproteobacteria;o__Burkholderiales;f__Oxalobacteraceae;g__Cupriavidus	0	0	0	0	0	0	0.000228493	0	0	0.000450315	0.00209754	0.000948167	0	0	0	0	0	0.00815661	0.00994233	0.000120802	0.00319197	0.00302045	0	0.000644953	0	0	7.25216e-05	0	0	0.000184877	0.000307503	0
k__Bacteria;p__Proteobacteria;c__Betaproteobacteria;o__Burkholderiales;f__Oxalobacteraceae;g__Janthinobacterium	0.000330469	0	0	0	0	0	0	0	0	0.000450315	0.0031463	0	0	0	0	0	0	0	0	0	0	0	0	0	0	0	0	0	0.000122564	0	0	0
k__Bacteria;p__Proteobacteria;c__Betaproteobacteria;o__Burkholderiales;f__Oxalobacteraceae;g__Polynucleobacter	0	0	0	0.000155642	0.000167729	0	0	0	0	0	0	0	0	0	0	0	0	0	0	0	0	0	0	0	0	0	0	0	0	0	0	0
k__Bacteria;p__Proteobacteria;c__Betaproteobacteria;o__Burkholderiales;f__Oxalobacteraceae;g__Ralstonia	0	0.000168919	0	0	0	0.00181784	0	0	0	0.00030021	0	0	0	0	0	0	0	0.00021751	0	0.000241604	0	0.000116171	0	0	0	6.82128e-05	7.25216e-05	0	0	0.00157145	0.00670357	0.00126113
k__Bacteria;p__Proteobacteria;c__Betaproteobacteria;o__Ellin6067;f__;g__	0.011236	0.0114865	0.0179325	0.0164981	0.0110701	0.021438	0.00936822	0.0070159	0.00801944	0.00195137	0.00262192	0.000948167	0.000383583	0.00103138	0.000430875	0.000864902	0.000452591	0.00141381	0.000397693	0	0	0	0	0	0	0	0	0	0.000122564	0	0	0
k__Bacteria;p__Proteobacteria;c__Betaproteobacteria;o__Gallionellales;f__;g__	0	0	0	0	0.000167729	0	0	0.000467727	0.000243013	0.000150105	0	0	0.000255722	0.000147341	0	0	0	0	0	0	0	0	0	0	0	0	0	0	0	0	0	0
k__Bacteria;p__Proteobacteria;c__Betaproteobacteria;o__Gallionellales;f__Gallionellaceae;Other	0.00132188	0.000168919	0.00039557	0.000933852	0.000503187	0	0	0	0	0	0	0	0.000255722	0	0	0	0	0	0.000198847	0	0	0	0	0	0	0	0	0	0	0	0	0
k__Bacteria;p__Proteobacteria;c__Betaproteobacteria;o__Gallionellales;f__Gallionellaceae;g__	0.00132188	0.000168919	0	0.0107393	0.025998	0	0.000114247	0	0.000243013	0	0	0.000632111	0.000127861	0	6.15536e-05	0.0107248	0.0035453	0	0	0	0	0	0	0	0	0	0	0	0	0	0	0
k__Bacteria;p__Proteobacteria;c__Betaproteobacteria;o__Gallionellales;f__Gallionellaceae;g__Gallionella	0.00198282	0	0	0.000311284	0.00134183	0	0	0	0	0	0	0	0.000383583	0.000147341	0.000184661	0.00017298	0.000452591	0	0	0	0	0	0	0	0	0	0	0	0	0	0	0
k__Bacteria;p__Proteobacteria;c__Betaproteobacteria;o__Hydrogenophilales;Other;Other	0	0	0.000131857	0.00140078	0.00134183	0.000564157	0.000571233	0.000233863	0	0.000150105	0.00104877	0.000316056	0.000767165	0.000589362	0.000123107	0.000345961	7.54318e-05	0.00108755	0.00159077	0	0	0	0	0	0	0	0	0	0	0	0	0
k__Bacteria;p__Proteobacteria;c__Betaproteobacteria;o__Hydrogenophilales;f__Hydrogenophilaceae;g__	0.000660939	0.000675676	0	0.00140078	0.000335458	0.00263273	0.00959671	0	0	0	0	0	0	0	0	0	0	0.00304513	0.00357924	0	0	0	0	0	0	0	0	0	0	0	0	0
k__Bacteria;p__Proteobacteria;c__Betaproteobacteria;o__Hydrogenophilales;f__Hydrogenophilaceae;g__Thiobacillus	0.00826173	0.000506757	0.000263713	0.0155642	0.0145924	0.0111578	0.0127956	0.005145	0.00243013	0.00105074	0.00419507	0.00189633	0.00652091	0.00383085	0.0350856	0.0465317	0.0484272	0.0145731	0.0121296	0	0	0	0	0	0.00476009	0.00095498	0.00130539	0.00025937	0	0	0	0
k__Bacteria;p__Proteobacteria;c__Betaproteobacteria;o__MND1;f__;g__	0.00330469	0.0256757	0.0766086	0.000311284	0.000838645	0.00075221	0.00148521	0.00678204	0.00923451	0.00180126	0.0188778	0.0192794	0.000255722	0.000147341	0	0.00017298	0	0.0157694	0.0139193	0.000362406	0.000797994	0.000813197	0	0	0	6.82128e-05	7.25216e-05	0	0	0	0	0
k__Bacteria;p__Proteobacteria;c__Betaproteobacteria;o__MOB121;f__;g__	0	0	0	0	0	0	0	0	0	0	0	0	0	0.000442022	0.000184661	0	7.54318e-05	0.000435019	0.000397693	0	0	0	0	0	0	0	0	0	0	0	0	0
k__Bacteria;p__Proteobacteria;c__Betaproteobacteria;o__Methylophilales;Other;Other	0.00561798	0	0	0.000311284	0.000335458	0	0	0	0	0	0	0	0	0	0	0	0	0	0	0	0	0	0	0	0	0	0	0	0	0	0	0
k__Bacteria;p__Proteobacteria;c__Betaproteobacteria;o__Methylophilales;f__Methylophilaceae;g__	0.00396563	0	0	0	0.000335458	0	0	0	0	0	0	0	0	0	0	0	0	0	0	0	0	0	0	0	0	0	0	0	0	0	0	0
k__Bacteria;p__Proteobacteria;c__Betaproteobacteria;o__Methylophilales;f__Methylophilaceae;g__Methylobacillus	0	0	0	0	0	0	0	0	0	0	0	0	0	0	0	0	0	0	0	0	0	0	0	0	0	0	0	0	0	9.24385e-05	6.15006e-05	0
k__Bacteria;p__Proteobacteria;c__Betaproteobacteria;o__Methylophilales;f__Methylophilaceae;g__Methylotenera	0.0085922	0	0	0.000311284	0.000838645	0	0	0	0	0.000750525	0.00419507	0.000316056	0	0	0	0	0	0	0	0	0	0	0	0	0	0	0	0	0	0	0	0
k__Bacteria;p__Proteobacteria;c__Betaproteobacteria;o__Neisseriales;f__Neisseriaceae;g__	0.00132188	0	0	0	0.000167729	0	0	0	0	0	0	0	0	0	0	0	0	0	0	0	0	0	0	0	0	0	0	0	0	0	0	0
k__Bacteria;p__Proteobacteria;c__Betaproteobacteria;o__Neisseriales;f__Neisseriaceae;g__Deefgea	0.00264375	0	0	0	0	0	0	0	0	0	0	0	0	0	0	0	0	0	0	0	0	0	0	0	0	0	0	0	0	0	0	0
k__Bacteria;p__Proteobacteria;c__Betaproteobacteria;o__Neisseriales;f__Neisseriaceae;g__Vogesella	0.000991408	0	0	0	0	0	0	0.00210477	0.000243013	0	0	0	0	0	0	0	0	0	0	0	0	0	0	0	0	0	0	0	0	0	0	0
k__Bacteria;p__Proteobacteria;c__Betaproteobacteria;o__Nitrosomonadales;f__Nitrosomonadaceae;g__	0	0.000168919	0	0.000155642	0	6.26841e-05	0	0.000233863	0	0.00030021	0.00104877	0	0	0	0.000184661	0.000345961	0.000226296	0.000435019	0.00139193	0	0	0	0	0	0	0	7.25216e-05	0.000518739	0.000980512	0	0	0
k__Bacteria;p__Proteobacteria;c__Betaproteobacteria;o__Rhodocyclales;f__Rhodocyclaceae;Other	0.0178453	0.0123311	0.0209652	0.0298833	0.0352231	0	0.00034274	0.000233863	0.000243013	0.00060042	0.00104877	0.00189633	0.000255722	0	0	0	7.54318e-05	0	0	0	0	0	0	0	0.000190404	0.000204638	0	0	0	0.000277316	6.15006e-05	0
k__Bacteria;p__Proteobacteria;c__Betaproteobacteria;o__Rhodocyclales;f__Rhodocyclaceae;g__	0.00462657	0	0.000131857	0.0138521	0.0149279	6.26841e-05	0	0	0.00072904	0	0	0.000632111	0.0058816	0.00132606	0	0.000345961	7.54318e-05	0	0	0	0	0	0	0	0	0	0	0	0	0	0	0
k__Bacteria;p__Proteobacteria;c__Betaproteobacteria;o__Rhodocyclales;f__Rhodocyclaceae;g__Azoarcus	0.000330469	0.00118243	0.00118671	0	0	0.000313421	0.00159945	0	0	0	0.000524384	0.000948167	0	0.000147341	0	0	7.54318e-05	0	0.000198847	0	0	0	0	0	0.000190404	6.82128e-05	0	0	0	0	0	0
k__Bacteria;p__Proteobacteria;c__Betaproteobacteria;o__Rhodocyclales;f__Rhodocyclaceae;g__Azospira	0.00264375	0	0	0.00202335	0.00218048	0	0	0	0	0	0	0	0	0	0	0	0	0	0	0	0	0	0	0	0	0	0	0	0	0	0	0
k__Bacteria;p__Proteobacteria;c__Betaproteobacteria;o__Rhodocyclales;f__Rhodocyclaceae;g__Azovibrio	0	0	0	0	0	0	0	0	0	0	0	0	0	0	0	0	0	0	0	0	0	0	0	0	0	0	0	0	0	0	0	0
k__Bacteria;p__Proteobacteria;c__Betaproteobacteria;o__Rhodocyclales;f__Rhodocyclaceae;g__C39	0.000660939	0	0	0.000466926	0.00134183	0	0	0	0	0	0	0	0	0	0	0	0	0	0	0	0	0	0	0	0	0	0	0	0	0	0	0
k__Bacteria;p__Proteobacteria;c__Betaproteobacteria;o__Rhodocyclales;f__Rhodocyclaceae;g__Dechloromonas	0.000991408	0	0	0.00653696	0.0115733	0	0	0	0	0	0	0	0	0	0	0	0	0	0	0	0	0	0	0	0	0	0	0	0	0	0	0
k__Bacteria;p__Proteobacteria;c__Betaproteobacteria;o__Rhodocyclales;f__Rhodocyclaceae;g__Dok59	0	0.00726351	0.0316456	0.000311284	0.000503187	0.0858773	0.0683194	0	0	0	0	0	0.037719	0.0387506	0.0574911	0.101367	0.0434487	0	0	0	0	0	0	0	0.000190404	0	0	0	0	0	0	0
k__Bacteria;p__Proteobacteria;c__Betaproteobacteria;o__Rhodocyclales;f__Rhodocyclaceae;g__Hydrogenophilus	0	0.000168919	0	0	0	0	0	0	0	0	0.000524384	0	0	0	0	0	0	0	0	0	0	0	0.000282326	0	0	0	0	0	0	0	6.15006e-05	0
k__Bacteria;p__Proteobacteria;c__Betaproteobacteria;o__Rhodocyclales;f__Rhodocyclaceae;g__KD1-23	0.00132188	0	0	0.00669261	0.00369004	0.000125368	0	0	0	0	0	0	0	0	0	0	0	0	0	0	0	0	0	0	0	0	0	0	0	0	0	0
k__Bacteria;p__Proteobacteria;c__Betaproteobacteria;o__Rhodocyclales;f__Rhodocyclaceae;g__Methyloversatilis	0	0.000168919	0.000263713	0	0	0.000376105	0	0	0	0	0	0	0	0	0	0	0	0	0	0	0	0	0	0	0	0	0	0	0	0	0	0
k__Bacteria;p__Proteobacteria;c__Betaproteobacteria;o__Rhodocyclales;f__Rhodocyclaceae;g__Propionivibrio	0.000330469	0	0	0.000466926	0.000167729	0	0	0	0	0	0	0	0	0	0	0	0	0	0	0	0	0	0	0	0	0	0	0	0	0	0	0
k__Bacteria;p__Proteobacteria;c__Betaproteobacteria;o__Rhodocyclales;f__Rhodocyclaceae;g__Sterolibacterium	0	0.000168919	0.000263713	0	0.000167729	0.000250737	0	0	0	0.000450315	0	0	0	0	0	0	0	0	0	0	0	0	0	0	0	0	0	0	0	0	0	0
k__Bacteria;p__Proteobacteria;c__Betaproteobacteria;o__Rhodocyclales;f__Rhodocyclaceae;g__Sulfuritalea	0.00462657	0	0	0.00342412	0.00369004	0.00137905	0.000228493	0	0	0	0	0	0.000127861	0	0.000369322	0.00121086	0.000150864	0.00250136	0.00198847	0	0	0	0	0	0	0	0	0	0	0	0	0
k__Bacteria;p__Proteobacteria;c__Betaproteobacteria;o__Rhodocyclales;f__Rhodocyclaceae;g__Thauera	0	0	0	0	0	0	0	0	0	0	0	0	0	0	0	0	0	0	0	0	0	0	0	0	0.000380807	0.000136426	0	0	0	0	0	0
k__Bacteria;p__Proteobacteria;c__Betaproteobacteria;o__Rhodocyclales;f__Rhodocyclaceae;g__Uliginosibacterium	0.00132188	0	0	0.00108949	0.00201275	0	0	0	0	0	0	0	0	0	0	0	0	0	0	0	0	0	0	0	0	0	0	0	0	0	0	0
k__Bacteria;p__Proteobacteria;c__Betaproteobacteria;o__SBla14;f__;g__	0	0.000506757	0	0.000155642	0.000503187	0	0.000114247	0	0	0	0	0	0	0	0	0	0	0	0	0	0	0	0	0	0	0	0	0.000518739	0.000367692	0	0.000123001	7.88208e-05
k__Bacteria;p__Proteobacteria;c__Betaproteobacteria;o__SC-I-84;f__;g__	0.00462657	0	0.00039557	0.00638132	0.00452868	0.000877578	0.000685479	0.00865295	0.0116646	0.00480336	0.00471945	0.00347661	0	0	6.15536e-05	0	7.54318e-05	0	0	0	0	0	0	0	0	0	0	0	0	0	0	0
k__Bacteria;p__Proteobacteria;c__Betaproteobacteria;o__Thiobacterales;f__;g__	0	0	0	0.00155642	0.00134183	0	0	0	0	0	0	0	0	0	0	0	0	0	0	0	0	0	0	0	0	0	0	0	0	0	0	0
k__Bacteria;p__Proteobacteria;c__Deltaproteobacteria;Other;Other;Other	0.00297422	0.0118243	0.00804325	0.00451362	0.00469641	0.0063311	0.0199931	0.000935454	0.00243013	0.00480336	0.00157315	0.00379267	0.0035801	0.00162075	0.0240675	0.0214496	0.0264011	0.00021751	0.000397693	0	0	0	0.00677583	0.00854563	0.00190404	0.00313779	0.00333599	0.00155622	0.00159333	0.00841191	0.00817958	0.0192323
k__Bacteria;p__Proteobacteria;c__Deltaproteobacteria;o__;f__;g__	0.000330469	0.000506757	0	0.00373541	0.00201275	0.000125368	0.000456986	0.000233863	0.000243013	0	0	0	0.00115075	0.000736703	0.000861751	0.00121086	0.000980614	0.00021751	0.000198847	0	0	0	0	0	0.000190404	0.000818554	0.000507651	0.0016859	0.000857948	0	0	7.88208e-05
k__Bacteria;p__Proteobacteria;c__Deltaproteobacteria;o__BPC076;f__;g__	0	0	0	0.000311284	0.000167729	0	0	0	0.000243013	0	0	0	0	0	0	0	0	0	0	0	0	0	0	0	0	0	0	0	0	0	0	0
k__Bacteria;p__Proteobacteria;c__Deltaproteobacteria;o__Bdellovibrionales;f__;g__	0	0.000337838	0	0	0	0	0	0	0	0	0	0	0.000383583	0	0	0	0	0	0	0	0	0	0	0	0	0	0	0	0	0	0	0
k__Bacteria;p__Proteobacteria;c__Deltaproteobacteria;o__Bdellovibrionales;f__Bacteriovoracaceae;g__	0.000660939	0	0	0	0	0.000376105	0.000456986	0	0.000486027	0.000150105	0	0.000632111	0	0	0	0	0	0	0	0	0	0	0	0	0	0	0	0	0	0	0	0
k__Bacteria;p__Proteobacteria;c__Deltaproteobacteria;o__Bdellovibrionales;f__Bdellovibrionaceae;g__Bdellovibrio	0	0.000844595	0.00039557	0	0	6.26841e-05	0	0	0	0	0	0	0	0	0.000123107	0	0	0	0	0	0	0	0	0	0	0	0	0	0	0	0	0
k__Bacteria;p__Proteobacteria;c__Deltaproteobacteria;o__DTB120;f__;g__	0	0.000337838	0.000527426	0	0	0.00225663	0.00239918	0	0	0	0	0	0.00115075	0.000442022	0.00116952	0.00103788	0.00173493	0	0	0	0	0	0	0	0	0	0	0	0	0	0	0
k__Bacteria;p__Proteobacteria;c__Deltaproteobacteria;o__Desulfobacterales;Other;Other	0	0	0	0	0	0	0	0	0	0	0	0	0.000127861	0	0.000430875	0.000691922	0.00181036	0	0	0	0	0	0	0	0	0	0	0	0	0	0	0
k__Bacteria;p__Proteobacteria;c__Deltaproteobacteria;o__Desulfobacterales;f__Desulfobulbaceae;Other	0.000660939	0.000337838	0.00039557	0.000311284	0.000167729	0.00137905	0.00125671	0	0	0	0	0	0	0	0	0	0	0	0	0	0	0	0.000564653	0.000483715	0.00228484	0.00197817	0.00507651	0	0	0	0	0
k__Bacteria;p__Proteobacteria;c__Deltaproteobacteria;o__Desulfobacterales;f__Desulfobulbaceae;g__	0.0247852	0.000337838	0.00039557	0.0205447	0.0286817	0.00175516	0.000685479	0.000467727	0.000243013	0	0	0	0.000639304	0.000294681	0.00104641	0.00207577	0.00467677	0.000543774	0.00059654	0	0	0	0.00395257	0.00257981	0.00609292	0.00886767	0.00812242	0.00025937	0.000245128	0.0012017	0.000123001	0.000157642
k__Bacteria;p__Proteobacteria;c__Deltaproteobacteria;o__Desulfobacterales;f__Desulfobulbaceae;g__Desulfobulbus	0.00264375	0	0	0.00498054	0.00939282	0	0	0	0	0	0	0	0	0	0	0	0	0	0	0	0	0	0	0	0	0	0	0	0	0	0	0
k__Bacteria;p__Proteobacteria;c__Deltaproteobacteria;o__Desulfobacterales;f__Nitrospinaceae;g__	0.000330469	0	0	0.0018677	0.00301912	6.26841e-05	0.000114247	0.000233863	0	0	0	0	0.000255722	0	0	0	0	0	0	0	0	0	0	0	0	0	0	0.000518739	0.000490256	0	0	0
k__Bacteria;p__Proteobacteria;c__Deltaproteobacteria;o__Desulfobacterales;f__Nitrospinaceae;g__Nitrospina	0	0	0	0	0	0	0	0	0	0	0	0	0	0	0	0	0	0	0	0	0	0	0	0	0	0	0	0.00025937	0	0	0	0
k__Bacteria;p__Proteobacteria;c__Deltaproteobacteria;o__Desulfovibrionales;Other;Other	0	0	0	0	0	0	0	0	0	0	0	0	0	0	0	0	0	0	0	0	0	0	0	0	0.000190404	0.00143247	0.000435129	0	0	0	0	0
k__Bacteria;p__Proteobacteria;c__Deltaproteobacteria;o__Desulfovibrionales;f__Desulfohalobiaceae;g__Desulfovermiculus	0	0	0	0	0	0	0	0	0	0	0	0	0	0	0	0	0	0	0	0	0	0	0.000282326	0.000161238	0.000190404	0.000136426	0	0	0	0	0	0
k__Bacteria;p__Proteobacteria;c__Deltaproteobacteria;o__Desulfovibrionales;f__Desulfomicrobiaceae;g__	0	0	0	0	0	0	0	0	0	0	0	0	0	0	0	0	0	0	0	0	0	0	0	0	0.000190404	0.000272851	0	0	0	0	0	0
k__Bacteria;p__Proteobacteria;c__Deltaproteobacteria;o__Desulfovibrionales;f__Desulfomicrobiaceae;g__Desulfomicrobium	0.000660939	0	0	0	0.000335458	0	0	0	0	0	0	0	0	0	0	0	0	0	0	0	0	0	0	0.000322477	0	6.82128e-05	0	0	0	0	0	0
k__Bacteria;p__Proteobacteria;c__Deltaproteobacteria;o__Desulfovibrionales;f__Desulfovibrionaceae;g__Desulfovibrio	0.000991408	0	0	0.000466926	0.0011741	0	0	0	0	0	0	0	0.000511444	0.000294681	0.000184661	0	0	0	0	0	0	0	0	0.000806192	0	6.82128e-05	0	0	0	0	0	0
k__Bacteria;p__Proteobacteria;c__Deltaproteobacteria;o__Desulfurellales;f__;g__	0	0	0	0.000155642	0.000335458	0	0	0	0	0	0	0	0.000127861	0.000147341	0	0	0	0	0	0	0	0	0	0	0	0	0	0	0	0	0	0
k__Bacteria;p__Proteobacteria;c__Deltaproteobacteria;o__Desulfuromonadales;Other;Other	0.021811	0.00135135	0.00105485	0.0119844	0.0145924	0.000313421	0.000456986	0	0	0.00345242	0	0	0	0	0	0	0	0	0.000198847	0	0	0	0	0.000322477	0.00456969	0.00511596	0.00493147	0	0	0	0	0
k__Bacteria;p__Proteobacteria;c__Deltaproteobacteria;o__Desulfuromonadales;f__;g__	0.00231328	0	0	0.00171206	0.00184502	0.000250737	0	0	0	0	0	0	0	0	0	0	0	0	0	0	0	0	0	0	0	0	0	0	0	0	0	0
k__Bacteria;p__Proteobacteria;c__Deltaproteobacteria;o__Desulfuromonadales;f__Desulfuromonadaceae;Other	0	0	0	0	0	0	0	0	0	0	0	0	0	0	0	0	0	0	0	0	0	0	0	0	0	0.000272851	0.000725216	0	0.000122564	0	0	0
k__Bacteria;p__Proteobacteria;c__Deltaproteobacteria;o__Desulfuromonadales;f__Desulfuromonadaceae;g__	0	0	0	0	0	0	0	0	0	0	0	0	0	0	0	0	0	0	0	0	0	0	0	0	0.00628332	0.00231924	0.00340851	0	0	0	0	0
k__Bacteria;p__Proteobacteria;c__Deltaproteobacteria;o__Desulfuromonadales;f__Desulfuromonadaceae;g__Desulfuromonas	0	0	0	0	0	0	0	0	0	0	0	0	0	0	0	0	0	0	0	0	0	0	0	0	0	0	0	0.00025937	0.000980512	0	0	0
k__Bacteria;p__Proteobacteria;c__Deltaproteobacteria;o__Desulfuromonadales;f__Geobacteraceae;g__	0.00132188	0.000168919	0	0.000622568	0.000838645	0	0	0	0	0	0	0	0	0	0	0	0	0	0	0	0	0	0	0	0	0	0	0	0	0	0	0
k__Bacteria;p__Proteobacteria;c__Deltaproteobacteria;o__Desulfuromonadales;f__Geobacteraceae;g__Geobacter	0.00231328	0.000337838	0	0.00466926	0.00620597	0	0	0	0	0.000150105	0	0	0.000255722	0	6.15536e-05	0	0	0.000326264	0	0	0	0	0	0	0	0	0	0	0	0	0	0
k__Bacteria;p__Proteobacteria;c__Deltaproteobacteria;o__Desulfuromonadales;f__Pelobacteraceae;Other	0.000330469	0	0.000263713	0.000466926	0.000670916	6.26841e-05	0	0	0	0	0	0	0	0	0	0	0	0	0	0	0	0	0	0	0.000571211	0.000341064	0.000507651	0	0	0	0	0
k__Bacteria;p__Proteobacteria;c__Deltaproteobacteria;o__Desulfuromonadales;f__Pelobacteraceae;g__	0.0148711	0.00152027	0.00131857	0.00762646	0.00805099	0.000250737	0	0	0	0	0	0	0	0	0.00209282	0.00017298	0	0.00021751	0.000198847	0	0	0	0	0	0.000380807	0.000409277	0	0	0	0	0	7.88208e-05
k__Bacteria;p__Proteobacteria;c__Deltaproteobacteria;o__Desulfuromonadales;f__Pelobacteraceae;g__Pelobacter	0	0	0	0	0	0	0	0	0	0	0	0	0	0	0	0	0	0	0	0	0	0	0	0	0.000761615	0.00095498	0.000435129	0	0	0	0	0
k__Bacteria;p__Proteobacteria;c__Deltaproteobacteria;o__FAC87;f__;g__	0	0	0	0	0	0	0	0.00070159	0.000243013	0.000150105	0	0	0	0	6.15536e-05	0	7.54318e-05	0	0	0	0	0	0	0	0	0	0	0	0	0	0	0
k__Bacteria;p__Proteobacteria;c__Deltaproteobacteria;o__GMD14H09;f__;g__	0.000991408	0	0.000131857	0.000311284	0	6.26841e-05	0.000456986	0	0	0	0	0	0	0	0	0	0	0	0	0	0	0	0	0	0.000190404	0.00047749	0.000435129	0	0	0	0	0
k__Bacteria;p__Proteobacteria;c__Deltaproteobacteria;o__GW-28;f__;g__	0	0	0	0	0	0	0	0	0	0	0	0	0.00153433	0.000589362	0	0.00017298	0.000150864	0	0	0	0	0	0	0	0	0	0	0	0	0	0	0
k__Bacteria;p__Proteobacteria;c__Deltaproteobacteria;o__IndB3-24;f__;g__	0	0	0	0	0	0	0	0	0	0	0	0	0	0	0	0	0	0	0	0	0	0	0	0	0.000190404	0.000409277	0.000145043	0.000129685	0.000122564	0	0	7.88208e-05
k__Bacteria;p__Proteobacteria;c__Deltaproteobacteria;o__MBNT15;f__;g__	0	0	0	0	0.000503187	0.000188052	0	0.00070159	0.000486027	0.000450315	0.000524384	0.000316056	0	0	0	0	0	0	0	0	0	0	0	0	0	0	0	0	0	0	0	0
k__Bacteria;p__Proteobacteria;c__Deltaproteobacteria;o__MIZ46;f__;g__	0.000330469	0.000168919	0.00039557	0	0.0011741	0.000125368	0.000685479	0.000467727	0.00145808	0.000750525	0.000524384	0.00158028	0	0	0	0	0	0.000108755	0	0	0	0	0	0	0	0	0	0	0	0	0	0
k__Bacteria;p__Proteobacteria;c__Deltaproteobacteria;o__Myxococcales;Other;Other	0.0042961	0.000337838	0.000131857	0.00280156	0.00352231	0.000438789	0.000571233	0.00140318	0.00243013	0.000450315	0.00157315	0.00600506	0.00115075	0.00191543	0	0	0	0	0	0	0	0	0	0	0	0.000272851	0	0	0	0	0	0
k__Bacteria;p__Proteobacteria;c__Deltaproteobacteria;o__Myxococcales;f__;g__	0.00892267	0.00253378	0.00316456	0.00264591	0.00436095	0.00181784	0.00331315	0.0135641	0.018955	0.00375263	0.00419507	0.00316056	0.000255722	0.000442022	6.15536e-05	0.00017298	0	0.000543774	0.000994233	0	0	0	0	0	0.000571211	0.000750341	0.000362608	0.009467	0.00882461	0	0	0
k__Bacteria;p__Proteobacteria;c__Deltaproteobacteria;o__Myxococcales;f__0319-6G20;g__	0	0	0	0	0	0	0	0	0	0	0	0	0	0	0	0	0	0	0	0	0	0	0	0	0	0	0	0	0	9.24385e-05	0	0
k__Bacteria;p__Proteobacteria;c__Deltaproteobacteria;o__Myxococcales;f__Cystobacteraceae;Other	0	0	0.000263713	0.00140078	0.000838645	0.000125368	0.000228493	0.000233863	0.00072904	0	0	0	0.000767165	0	0	0	0	0	0	0	0	0	0	0	0	0	0	0	0	0	0	0
k__Bacteria;p__Proteobacteria;c__Deltaproteobacteria;o__Myxococcales;f__Cystobacteraceae;g__	0.000330469	0	0.000263713	0	0	0.000125368	0.000114247	0.000935454	0.00145808	0.000150105	0	0	0	0	0	0	0	0.000108755	0	0	0	0	0	0	0	0	0	0	0	0	0	0
k__Bacteria;p__Proteobacteria;c__Deltaproteobacteria;o__Myxococcales;f__Cystobacterineae;g__	0.000330469	0	0	0.000622568	0.000670916	0	0	0	0	0	0	0	0	0	0	0	0	0	0	0	0	0	0	0	0	0	0	0	0	0	0	0
k__Bacteria;p__Proteobacteria;c__Deltaproteobacteria;o__Myxococcales;f__Haliangiaceae;Other	0.000330469	0	0	0	0.000503187	0	0	0	0	0	0	0	0	0	0	0	0	0	0	0	0	0	0	0	0	0	0	0	0	0	0	0
k__Bacteria;p__Proteobacteria;c__Deltaproteobacteria;o__Myxococcales;f__Haliangiaceae;g__	0.00132188	0.000506757	0.000659283	0.00108949	0.000670916	0.000438789	0.000571233	0.00561272	0.00534629	0.00255179	0.00157315	0.000948167	0	0	6.15536e-05	0	0.000226296	0.000108755	0	0	0	0	0	0	0	0.000272851	0.000217565	0.000778109	0.000490256	0	0	7.88208e-05
k__Bacteria;p__Proteobacteria;c__Deltaproteobacteria;o__Myxococcales;f__Myxococcaceae;g__Anaeromyxobacter	0.00727032	0.000844595	0.000791139	0.00996109	0.00704462	0.00100295	0.000456986	0.00163704	0.00194411	0.000450315	0.00262192	0.00126422	0	0	0	0	0	0.000326264	0.000198847	0	0	0	0	0	0	0	0	0	0	0	0	0
k__Bacteria;p__Proteobacteria;c__Deltaproteobacteria;o__Myxococcales;f__Nannocystaceae;Other	0	0.000168919	0.000527426	0	0	0	0	0.000233863	0.000243013	0.00030021	0	0.000316056	0	0	0	0	0	0	0	0	0	0	0	0	0	0	0	0	0	0	0	0
k__Bacteria;p__Proteobacteria;c__Deltaproteobacteria;o__Myxococcales;f__Nannocystaceae;g__	0	0	0	0	0	0	0	0	0	0	0	0	0	0	0	0	0	0	0	0	0	0	0	0	0	0	0	0.000129685	0	0	0	0
k__Bacteria;p__Proteobacteria;c__Deltaproteobacteria;o__Myxococcales;f__Nannocystaceae;g__Nannocystis	0.000991408	0	0	0	0	6.26841e-05	0	0.000935454	0.00170109	0	0	0	0	0	0	0	0	0	0	0	0	0	0	0	0	0	0	0.000129685	0	0	0	0
k__Bacteria;p__Proteobacteria;c__Deltaproteobacteria;o__Myxococcales;f__Nannocystaceae;g__Plesiocystis	0.00198282	0.000506757	0	0.00124514	0.00100637	0.000626841	0.000571233	0.00187091	0.00315917	0.00090063	0.00104877	0.000632111	0	0	0	0	0	0.00152257	0.00119308	0	0	0	0.000282326	0.000161238	0.000190404	6.82128e-05	0	0.0212683	0.0137272	0.000277316	6.15006e-05	7.88208e-05
k__Bacteria;p__Proteobacteria;c__Deltaproteobacteria;o__Myxococcales;f__OM27;g__	0.00396563	0.000675676	0.00131857	0.000933852	0	0.00319689	0.00217068	0.00210477	0.00315917	0.00030021	0.00157315	0.00158028	0	0	0	0	0	0	0	0	0	0	0	0	0	0	7.25216e-05	0	0	0	0	0
k__Bacteria;p__Proteobacteria;c__Deltaproteobacteria;o__Myxococcales;f__Polyangiaceae;Other	0	0	0	0	0	0	0	0.000935454	0.000243013	0	0	0	0	0	0.000246214	0	7.54318e-05	0	0	0	0	0	0	0	0	0	0	0	0	0	0	0
k__Bacteria;p__Proteobacteria;c__Deltaproteobacteria;o__Myxococcales;f__Polyangiaceae;g__	0.00132188	0	0	0.000155642	0	0.000438789	0	0.00116932	0.00121507	0.000150105	0.000524384	0	0	0	0	0	0	0	0	0	0	0	0	0	0	0	0	0	0	0	0	0
k__Bacteria;p__Proteobacteria;c__Deltaproteobacteria;o__Myxococcales;f__Polyangiaceae;g__Chondromyces	0	0	0	0	0	0	0	0.000467727	0	0	0	0	0	0	0	0	0	0	0	0	0	0	0	0	0	0	0	0	0	0	0	0
k__Bacteria;p__Proteobacteria;c__Deltaproteobacteria;o__NB1-j;Other;Other	0	0.000337838	0	0	0	0	0.000114247	0	0	0	0	0	0	0	0	0	0	0	0	0	0	0	0	0	0	0	0	0.00142653	0.00220615	0	0	0
k__Bacteria;p__Proteobacteria;c__Deltaproteobacteria;o__NB1-j;f__;g__	0.000330469	0.000337838	0.000527426	0.000155642	0.000167729	0.00200589	0.0017137	0.00444341	0.00340219	0.00090063	0.000524384	0.000632111	0.000639304	0.00132606	0.0127416	0.00899498	0.00890096	0.0169657	0.00874925	0	0	0	0	0	0	0	0	0.00363118	0.00527025	0	0	0
k__Bacteria;p__Proteobacteria;c__Deltaproteobacteria;o__NB1-j;f__JTB38;g__	0	0	0	0	0	0	0	0	0	0	0	0	0.000127861	0.000147341	0.000184661	0	0.000150864	0.00021751	0	0	0	0	0	0	0.000190404	0.000272851	7.25216e-05	0.00025937	0.000245128	0	0	0
k__Bacteria;p__Proteobacteria;c__Deltaproteobacteria;o__NB1-j;f__MND4;g__	0	0	0	0	0.000167729	0.00100295	0.000913972	0	0	0	0	0	0	0	0	0	0	0.00021751	0	0	0	0	0	0	0	0	0	0	0	0	0	0
k__Bacteria;p__Proteobacteria;c__Deltaproteobacteria;o__NB1-j;f__NB1-i;g__	0.000330469	0	0.000263713	0	0	0.000125368	0	0.00070159	0.00072904	0.000750525	0.000524384	0.000316056	0	0	0	0	0	0	0	0	0	0	0	0	0	6.82128e-05	0	0.00142653	0.00220615	0	0	7.88208e-05
k__Bacteria;p__Proteobacteria;c__Deltaproteobacteria;o__NKB15;f__;g__	0	0	0	0	0	0	0	0	0	0	0	0	0	0	0.000123107	0	0	0	0	0	0	0	0	0	0	0	0	0	0	0	0	0
k__Bacteria;p__Proteobacteria;c__Deltaproteobacteria;o__PB19;f__;g__	0	0	0	0.000155642	0	0	0	0	0	0	0	0	0	0	0	0	0	0	0	0	0	0	0	0	0	0	0	0	0	0	0	0
k__Bacteria;p__Proteobacteria;c__Deltaproteobacteria;o__Spirobacillales;f__;g__	0.00132188	0	0	0	0	0	0.00034274	0	0	0.00030021	0	0	0	0	0.000184661	0	0.000226296	0	0	0	0	0	0	0	0	0.000272851	0.000217565	0.00025937	0.000245128	0	0	0
k__Bacteria;p__Proteobacteria;c__Deltaproteobacteria;o__Sva0485;f__;g__	0	0	0	0	0	0	0	0	0	0	0	0	0	0	0	0	0	0	0	0	0	0	0	0	0	0	0	0.00363118	0.00416718	0	0	0
k__Bacteria;p__Proteobacteria;c__Deltaproteobacteria;o__Sva0853;f__JTB36;g__	0	0.000337838	0	0	0	0	0	0	0	0	0	0	0	0	0	0	0	0	0	0	0	0	0	0	0	6.82128e-05	0	0	0	0	0	0
k__Bacteria;p__Proteobacteria;c__Deltaproteobacteria;o__Syntrophobacterales;Other;Other	0	0.00135135	0.00105485	0.000933852	0.000670916	0.000188052	0.00114247	0.000233863	0	0.000150105	0	0	0.00204577	0.00162075	0.00221593	0.00328663	0.00407332	0	0	0	0	0	0	0	0	0.000136426	0	0	0.000367692	0	0	0
k__Bacteria;p__Proteobacteria;c__Deltaproteobacteria;o__Syntrophobacterales;f__Desulfobacteraceae;Other	0.00231328	0.000675676	0.000527426	0.00233463	0.00419322	0.00169247	0.00159945	0.000467727	0.00072904	0.00120084	0	0	0.00268508	0.00279947	0.00363166	0.00328663	0.0068643	0.000108755	0.000198847	0	0	0	0.000846979	0.000806192	0.0462681	0.0610505	0.0443832	0.0150434	0.0170364	0.000184877	0.000184502	0.000315283
k__Bacteria;p__Proteobacteria;c__Deltaproteobacteria;o__Syntrophobacterales;f__Desulfobacteraceae;g__	0.00660939	0.000168919	0.000263713	0.00622568	0.00855418	0.00137905	0.00125671	0.000233863	0	0	0	0	0.00115075	0.00221011	0.00307768	0.00259471	0.00641171	0	0	0	0	0	0.0206098	0.0137053	0.00685453	0.0183492	0.0163899	0.00752172	0.00833435	0.000184877	0	7.88208e-05
k__Bacteria;p__Proteobacteria;c__Deltaproteobacteria;o__Syntrophobacterales;f__Desulfobacteraceae;g__Desulfobacter	0	0	0	0	0.000335458	0	0	0	0	0	0	0	0	0	0	0	0	0	0	0	0	0	0	0.000483715	0.000190404	0.000204638	0	0	0	0	0	0
k__Bacteria;p__Proteobacteria;c__Deltaproteobacteria;o__Syntrophobacterales;f__Desulfobacteraceae;g__Desulfobacterium	0.000330469	0.000168919	0.000131857	0.000933852	0.000503187	0.000313421	0.000456986	0.000233863	0	0.00030021	0.00104877	0	0.00281294	0.00221011	0.0135418	0.0221415	0.0250434	0	0	0	0	0	0.000282326	0.000161238	0.00552171	0.00791269	0.00674451	0.00285307	0.0030641	0	0	7.88208e-05
k__Bacteria;p__Proteobacteria;c__Deltaproteobacteria;o__Syntrophobacterales;f__Desulfobacteraceae;g__Desulfococcus	0.00132188	0.000337838	0.000263713	0.00560311	0.00436095	0.00106563	0.00125671	0.000935454	0.00121507	0.00135095	0	0.000316056	0.00306866	0.00559894	0.00307768	0.00155682	0.00218752	0	0	0	0	0	0	0.000161238	0.00437928	0.0163029	0.00950033	0.0236026	0.030641	0.000369754	6.15006e-05	0.000157642
k__Bacteria;p__Proteobacteria;c__Deltaproteobacteria;o__Syntrophobacterales;f__Desulfobacteraceae;g__Desulfosarcina	0.000330469	0	0	0	0	0	0	0	0	0	0	0	0	0	0	0	0	0	0	0	0	0	0	0	0.000190404	0.00115962	0.00116035	0.000129685	0.000367692	0	0	0
k__Bacteria;p__Proteobacteria;c__Deltaproteobacteria;o__Syntrophobacterales;f__Desulfobacteraceae;g__Desulfotignum	0	0	0	0	0	0	0	0	0	0	0	0	0.000127861	0	0	0	0	0	0	0	0	0	0.000846979	0.000644953	0.00647372	0.0141201	0.0105156	0	0	9.24385e-05	0	0
k__Bacteria;p__Proteobacteria;c__Deltaproteobacteria;o__Syntrophobacterales;f__Syntrophaceae;Other	0	0	0	0	0	0	0	0	0	0	0	0	0.000895026	0.000294681	0.000369322	0.00017298	0.000150864	0	0	0	0	0	0	0	0	0	0	0	0	0	0	0
k__Bacteria;p__Proteobacteria;c__Deltaproteobacteria;o__Syntrophobacterales;f__Syntrophaceae;g__	0	0.000506757	0.00039557	0.000155642	0.00167729	0.000188052	0.00034274	0	0	0.00105074	0	0.000632111	0.0205856	0.0185649	0.0180352	0.0141844	0.0193106	0	0	0	0	0	0	0	0	0	0	0	0	0	0	0
k__Bacteria;p__Proteobacteria;c__Deltaproteobacteria;o__Syntrophobacterales;f__Syntrophaceae;g__Desulfobacca	0	0	0.000131857	0.000466926	0.000335458	0.00106563	0.000571233	0	0	0	0	0	0.00447513	0.00250479	0.0209898	0.0114167	0.0202912	0	0	0	0	0	0	0	0	0	0.000290086	0	0	0	0	0
k__Bacteria;p__Proteobacteria;c__Deltaproteobacteria;o__Syntrophobacterales;f__Syntrophaceae;g__Desulfomonile	0	0	0	0	0	0	0	0	0	0	0	0	0.00115075	0.00162075	0.00178505	0.00121086	0.00248925	0	0	0	0	0	0	0	0	0	0	0.00025937	0	0	0	0
k__Bacteria;p__Proteobacteria;c__Deltaproteobacteria;o__Syntrophobacterales;f__Syntrophaceae;g__Smithella	0.000660939	0	0	0	0	0.000125368	0	0	0	0.000150105	0.00262192	0	0	0	0	0	0	0	0	0	0	0	0	0	0	0	0	0	0	0	0	0
k__Bacteria;p__Proteobacteria;c__Deltaproteobacteria;o__Syntrophobacterales;f__Syntrophaceae;g__Syntrophus	0	0	0	0	0	0	0	0	0	0.000150105	0	0	0.042322	0.0296154	0.016681	0.0147033	0.0117674	0	0	0	0	0.000116171	0	0	0	0	0	0.000129685	0	0	0	0
k__Bacteria;p__Proteobacteria;c__Deltaproteobacteria;o__Syntrophobacterales;f__Syntrophobacteraceae;Other	0	0	0.000263713	0.00108949	0.00301912	0.00188052	0.000913972	0.000233863	0.00072904	0.00090063	0.00157315	0.000316056	0	0	0.000184661	0	7.54318e-05	0	0	0	0	0	0	0	0	0	0	0	0	0	0	0
k__Bacteria;p__Proteobacteria;c__Deltaproteobacteria;o__Syntrophobacterales;f__Syntrophobacteraceae;g__	0.00495704	0.0131757	0.0130538	0.00249027	0.00134183	0.00733404	0.00651205	0.0194107	0.0191981	0.0106575	0.00996329	0.0148546	0.00179005	0.00309415	0.0113874	0.00847604	0.0184808	0.0478521	0.0439451	0.000120802	0.000113999	0.000116171	0.000282326	0	0	0.000136426	0.000145043	0.00389055	0.00514769	0.000369754	0.000123001	0.000157642
k__Bacteria;p__Proteobacteria;c__Deltaproteobacteria;o__Syntrophobacterales;f__Syntrophobacteraceae;g__Syntrophobacter	0.000330469	0.000168919	0.000263713	0.000311284	0.00100637	0.00206858	0.000913972	0.000935454	0.000486027	0.00240168	0.000524384	0.00158028	0.00409155	0.00279947	0.00418565	0.00363259	0.00460134	0	0.000198847	0	0	0	0	0	0	0	0	0	0	0	0	0
k__Bacteria;p__Proteobacteria;c__Deltaproteobacteria;o__Syntrophobacterales;f__Syntrophorhabdaceae;g__	0	0	0	0	0	0	0	0	0	0	0	0	0.0162383	0.00633564	0.00357011	0.00294067	0.00377159	0	0	0	0	0	0	0	0	0	0	0	0	0	0	0
k__Bacteria;p__Proteobacteria;c__Deltaproteobacteria;o__[Entotheonellales];f__[Entotheonellaceae];g__	0	0	0	0	0	0	0	0	0	0.000150105	0.000524384	0	0	0	0	0	0	0	0	0	0	0	0	0	0	0	0	0	0	0	0	0
k__Bacteria;p__Proteobacteria;c__Epsilonproteobacteria;o__Campylobacterales;Other;Other	0	0	0	0	0	0	0	0	0	0	0	0	0	0	0	0	0	0	0	0	0	0	0	0	0.000190404	0.00143247	0.00116035	0	0	0	0	0
k__Bacteria;p__Proteobacteria;c__Epsilonproteobacteria;o__Campylobacterales;f__Campylobacteraceae;g__Arcobacter	0.00660939	0	0	0.000155642	0.00167729	0	0	0	0	0	0	0	0	0	0	0	0	0	0	0	0	0	0	0	0	0	0	0	0	0	0	0
k__Bacteria;p__Proteobacteria;c__Epsilonproteobacteria;o__Campylobacterales;f__Campylobacteraceae;g__Sulfurospirillum	0	0	0	0.000466926	0.000670916	0	0	0	0	0	0	0	0	0	0	0	0	0	0	0	0	0	0.000282326	0	0	0	0	0	0	0	0	0
k__Bacteria;p__Proteobacteria;c__Epsilonproteobacteria;o__Campylobacterales;f__Helicobacteraceae;Other	0	0	0	0.000155642	0.000167729	0	0	0	0	0	0	0	0	0	0	0	0	0	0	0	0	0	0	0	0.000190404	0.000272851	0.000145043	0	0	0	0	0
k__Bacteria;p__Proteobacteria;c__Epsilonproteobacteria;o__Campylobacterales;f__Helicobacteraceae;g__	0.000660939	0	0	0.00171206	0.000670916	0	0	0	0	0	0	0	0	0	0	0	0	0	0	0	0	0	0.00197628	0.0041922	0	0	0	0.00025937	0.00208359	9.24385e-05	0	0
k__Bacteria;p__Proteobacteria;c__Epsilonproteobacteria;o__Campylobacterales;f__Helicobacteraceae;g__Sulfuricurvum	0.00727032	0	0	0.00684825	0.0119088	0	0	0	0	0	0	0	0	0	0	0	0	0.00021751	0	0	0	0	0	0.000161238	0	0	7.25216e-05	0	0.000245128	0	0	0
k__Bacteria;p__Proteobacteria;c__Epsilonproteobacteria;o__Campylobacterales;f__Helicobacteraceae;g__Sulfurimonas	0	0	0	0.000622568	0.00218048	0	0.000114247	0	0	0	0	0	0	0	0	0	0	0	0	0	0	0	0	0.000483715	0.0529322	0.0836289	0.108637	0.00025937	0.00122564	0	0.000123001	0
k__Bacteria;p__Proteobacteria;c__Gammaproteobacteria;Other;Other;Other	0.00330469	0.00152027	0.00197785	0.00233463	0.00385777	0.00344763	0.00228493	0.00070159	0.00145808	0.00030021	0.00209754	0.00158028	0.00166219	0.00103138	0.00264681	0.00276769	0.00226296	0.0069603	0.00676079	0	0.000227998	0	0.0287973	0.0307965	0.0658797	0.0376535	0.0277758	0.0195824	0.0297831	0.0180255	0.0179582	0.00725152
k__Bacteria;p__Proteobacteria;c__Gammaproteobacteria;o__;f__;g__	0.00495704	0.00371622	0.00553797	0.0101167	0.00989601	0.00131637	0.0017137	0	0	0	0	0	0	0	0	0	0	0.00587276	0.00258501	0	0	0	0.00254094	0.00257981	0.000952018	0.00184175	0.000870259	0.00220464	0.00367692	0.000184877	0.00221402	0.00638449
k__Bacteria;p__Proteobacteria;c__Gammaproteobacteria;o__Alteromonadales;Other;Other	0	0	0	0	0	0	0	0	0	0	0	0	0	0.000147341	0.000123107	0.00017298	0.000377159	0	0	0	0	0	0	0	0.000380807	0.000136426	0	0	0	0.00175633	0.0149446	0.000157642
k__Bacteria;p__Proteobacteria;c__Gammaproteobacteria;o__Alteromonadales;f__Alteromonadaceae;Other	0	0	0	0	0	0	0	0	0	0	0	0	0	0	0	0	0	0	0	0	0	0	0.000564653	0	0	0.000136426	0	0	0	0	0	0
k__Bacteria;p__Proteobacteria;c__Gammaproteobacteria;o__Alteromonadales;f__Alteromonadaceae;g__HB2-32-21	0	0	0	0	0	0	0	0	0	0	0	0	0.00332438	0.00250479	0.00104641	0.00017298	0.000754318	0.000543774	0	0	0	0	0	0	0	0	0	0	0	0	0	0
k__Bacteria;p__Proteobacteria;c__Gammaproteobacteria;o__Alteromonadales;f__Alteromonadaceae;g__Marinobacter	0	0	0	0	0	0	0	0	0	0.000150105	0	0	0.000127861	0	0	0	0	0	0	0	0	0	0	0.000322477	0	0.000886767	0.000580173	0	0	0.0110926	0.0287208	0.00110349
k__Bacteria;p__Proteobacteria;c__Gammaproteobacteria;o__Alteromonadales;f__Alteromonadaceae;g__nsmpVI18	0	0	0	0	0	0	0	0	0	0	0	0	0	0	0	0	0	0	0	0	0	0	0	0	0	0	0	0	0	0	0	0.000709388
k__Bacteria;p__Proteobacteria;c__Gammaproteobacteria;o__Alteromonadales;f__OM60;g__	0.000330469	0	0	0	0.000838645	0	0	0	0	0	0	0	0	0	0	0	0	0	0	0	0	0	0.000846979	0.000322477	0.000190404	0.000204638	0	0	0.000122564	0	6.15006e-05	7.88208e-05
k__Bacteria;p__Proteobacteria;c__Gammaproteobacteria;o__Alteromonadales;f__OM60;g__Congregibacter	0	0	0	0	0	0	0	0	0	0	0	0	0	0	0	0	0	0	0	0	0	0	0.00197628	0.00128991	0	0.000272851	0	0	0	0	0	0
k__Bacteria;p__Proteobacteria;c__Gammaproteobacteria;o__Alteromonadales;f__Pseudoalteromonadaceae;g__Pseudoalteromonas	0	0	0	0	0	0	0	0	0	0	0	0	0	0	0	0	0	0	0	0	0	0	0	0	0	0	0	0	0.000122564	0	0.000553506	0
k__Bacteria;p__Proteobacteria;c__Gammaproteobacteria;o__Alteromonadales;f__Shewanellaceae;g__Shewanella	0	0.00320946	0	0.000311284	0.000167729	6.26841e-05	0.000228493	0	0	0.00120084	0	0.000632111	0	0	6.15536e-05	0	7.54318e-05	0	0	0	0	0	0	0.000322477	0	0	0	0	0	0	0	0
k__Bacteria;p__Proteobacteria;c__Gammaproteobacteria;o__Alteromonadales;f__[Chromatiaceae];g__Rheinheimera	0	0	0	0	0.000503187	0	0	0	0	0	0	0	0	0	0	0	0	0	0	0	0	0	0	0	0	0	0	0	0	0	0	0
k__Bacteria;p__Proteobacteria;c__Gammaproteobacteria;o__Chromatiales;Other;Other	0.000660939	0	0	0	0	0	0	0	0	0	0	0	0	0	0	0	0	0	0	0	0	0	0	0	0.000380807	0.000886767	0.000580173	0.000129685	0	0	0	0
k__Bacteria;p__Proteobacteria;c__Gammaproteobacteria;o__Chromatiales;f__;g__	0.000330469	0.000337838	0.000791139	0.000311284	0	0.00213126	0.00194219	0.00140318	0.00121507	0.00150105	0	0	0.0029408	0.00176809	0.000123107	0.000345961	0.00082975	0.00021751	0.000198847	0	0	0	0	0	0.280465	0.395566	0.32069	0.0618597	0.0546636	0.00147902	0.0222632	0.000709388
k__Bacteria;p__Proteobacteria;c__Gammaproteobacteria;o__Chromatiales;f__Chromatiaceae;Other	0	0	0	0	0	0	0	0	0	0	0	0	0	0	0	0	0	0	0	0	0	0	0	0	0	0	0	0	0.000122564	0	0	0
k__Bacteria;p__Proteobacteria;c__Gammaproteobacteria;o__Chromatiales;f__Chromatiaceae;g__	0	0	0	0.00077821	0.000167729	6.26841e-05	0	0	0	0	0	0	0.000127861	0	0.000123107	0	7.54318e-05	0	0	0	0	0	0	0	0.00133283	0.003206	0.00123287	0.00181559	0.00183846	0	6.15006e-05	0
k__Bacteria;p__Proteobacteria;c__Gammaproteobacteria;o__Chromatiales;f__Ectothiorhodospiraceae;Other	0	0	0	0	0	0	0	0	0	0	0	0	0	0	0	0	0	0.00946166	0.0121296	0	0	0	0	0	0	0.000272851	0.000145043	0	0	0	0	0
k__Bacteria;p__Proteobacteria;c__Gammaproteobacteria;o__Chromatiales;f__Ectothiorhodospiraceae;g__	0	0	0.000131857	0.000311284	0	0	0.000114247	0.000467727	0.000486027	0.000150105	0	0.00158028	0.067127	0.0453809	0.0241906	0.0190278	0.0216489	0.193801	0.142175	0.000120802	0.000455996	0.000929368	0	0	0	0	7.25216e-05	0.000778109	0	9.24385e-05	0	0
k__Bacteria;p__Proteobacteria;c__Gammaproteobacteria;o__Chromatiales;f__Ectothiorhodospiraceae;g__Thioalkalivibrio	0	0	0	0	0	0	0	0	0	0	0	0	0	0	0	0	0	0	0	0	0	0	0.00112931	0.000161238	0.000571211	0.00156889	0.000725216	0	0	0	0	0
k__Bacteria;p__Proteobacteria;c__Gammaproteobacteria;o__Chromatiales;f__Halothiobacillaceae;g__Halothiobacillus	0	0	0	0	0	0	0	0	0	0	0	0	0	0	0	0	0	0	0	0	0	0	0.00112931	0.00128991	0.00190404	0.00177353	0.00195808	0	0	0	0	0
k__Bacteria;p__Proteobacteria;c__Gammaproteobacteria;o__Enterobacteriales;f__Enterobacteriaceae;Other	0	0	0	0	0	0	0	0	0	0	0.000524384	0	0	0	0	0	0	0	0	0	0	0	0	0	0.000380807	0	0	0	0	0	6.15006e-05	0
k__Bacteria;p__Proteobacteria;c__Gammaproteobacteria;o__Enterobacteriales;f__Enterobacteriaceae;g__Escherichia	0	0.000168919	0	0	0	0	0	0	0	0.000150105	0	0	0	0	0	0	0	0	0	0	0	0	0	0	0	6.82128e-05	0	0	0	0	0	0
k__Bacteria;p__Proteobacteria;c__Gammaproteobacteria;o__Enterobacteriales;f__Enterobacteriaceae;g__Serratia	0	0	0	0	0	0	0	0	0	0	0.0031463	0	0	0	0	0	0	0	0	0	0	0	0	0.000161238	0	0	0	0	0	0	0.000430504	0
k__Bacteria;p__Proteobacteria;c__Gammaproteobacteria;o__HOC36;f__;g__	0	0	0	0	0	0	0	0	0	0	0	0	0	0	0	0	0	0	0	0	0	0	0	0	0	0	0	0.000389055	0.00061282	0	0	0
k__Bacteria;p__Proteobacteria;c__Gammaproteobacteria;o__HTCC2188;f__HTCC2089;g__	0	0	0	0	0.000167729	0	0	0	0	0	0	0	0	0	0.000553983	0.000691922	7.54318e-05	0	0	0	0	0	0	0	0.000571211	0	7.25216e-05	0	0	0	0	0
k__Bacteria;p__Proteobacteria;c__Gammaproteobacteria;o__Legionellales;Other;Other	0	0.000168919	0	0	0.000335458	0	0	0.000233863	0.000243013	0	0	0.000316056	0	0	0.000615536	0.000864902	0.000603455	0.00021751	0	0	0	0	0.00988142	0.00661077	0.000190404	0.000204638	0	0.00025937	0.00147077	0.000554631	0.000492005	0.000472925
k__Bacteria;p__Proteobacteria;c__Gammaproteobacteria;o__Legionellales;f__;g__	0.000330469	0	0	0	0	0	0	0.000233863	0	0.000150105	0	0	0	0	0	0	0	0	0	0	0	0	0	0.000322477	0	0	0	0	0.000245128	0	0	0
k__Bacteria;p__Proteobacteria;c__Gammaproteobacteria;o__Legionellales;f__Coxiellaceae;g__	0	0	0	0.000466926	0.000167729	0	0	0	0.000486027	0	0	0	0	0	6.15536e-05	0.00017298	0	0	0	0	0	0	0.0042349	0.00661077	0.00114242	0.000204638	0.000290086	0.000389055	0.000122564	0	0	0
k__Bacteria;p__Proteobacteria;c__Gammaproteobacteria;o__Legionellales;f__Coxiellaceae;g__Aquicella	0	0	0.000131857	0	0	0.00075221	0.00102822	0	0.00072904	0.000150105	0.00104877	0.00158028	0	0	0.000246214	0.000518941	0.000377159	0.000435019	0.000397693	0.000241604	0	0	0.000564653	0.000483715	0	0	0	0	0	0	0	0
k__Bacteria;p__Proteobacteria;c__Gammaproteobacteria;o__Legionellales;f__Legionellaceae;Other	0	0	0	0	0	0	0	0	0	0	0	0	0	0	0	0	0	0.00021751	0	0	0	0	0	0.000322477	0	0	0	0	0	0	0	0
k__Bacteria;p__Proteobacteria;c__Gammaproteobacteria;o__Legionellales;f__Legionellaceae;g__	0	0	0	0	0	0	0	0	0.000243013	0.00030021	0	0	0	0	0	0	0	0.00021751	0	0	0	0	0	0.000483715	0	6.82128e-05	0	0.00350149	0.00428974	9.24385e-05	0.000123001	0.000236463
k__Bacteria;p__Proteobacteria;c__Gammaproteobacteria;o__Legionellales;f__Legionellaceae;g__Legionella	0	0	0	0	0	0	0	0	0.000243013	0.000150105	0	0	0	0.000147341	0	0	7.54318e-05	0.00195759	0.00119308	0	0.000113999	0	0	0	0	0	0	0	0	0	0	0
k__Bacteria;p__Proteobacteria;c__Gammaproteobacteria;o__Methylococcales;Other;Other	0	0	0	0	0	0	0	0	0	0	0	0	0	0	0	0	0	0	0	0	0	0	0	0	0	0.000204638	0	0	0	0	0	0
k__Bacteria;p__Proteobacteria;c__Gammaproteobacteria;o__Methylococcales;f__;g__	0	0	0	0	0	0	0	0	0	0.000150105	0	0	0	0	0	0	0	0	0	0	0	0	0.000282326	0.000161238	0.000380807	0.000409277	0	0	0	0	0.000553506	7.88208e-05
k__Bacteria;p__Proteobacteria;c__Gammaproteobacteria;o__Methylococcales;f__Methylococcaceae;g__	0	0	0	0	0	0	0	0	0	0	0	0	0	0	0	0	0	0	0	0	0	0	0	0	0	0	0	0	0.000735384	0	0	0
k__Bacteria;p__Proteobacteria;c__Gammaproteobacteria;o__Methylococcales;f__Methylococcaceae;g__Methylocaldum	0	0	0	0	0	0	0	0	0	0	0	0	0.000255722	0	0	0	0	0	0	0	0	0	0	0	0	0	0	0	0	0	0	0
k__Bacteria;p__Proteobacteria;c__Gammaproteobacteria;o__Oceanospirillales;f__Alcanivoracaceae;g__Alcanivorax	0	0	0	0	0	0	0	0	0	0	0	0	0	0	0	0	0	0	0	0	0	0	0	0	0	0	0	0	0	0.00277316	0.000307503	0
k__Bacteria;p__Proteobacteria;c__Gammaproteobacteria;o__Oceanospirillales;f__Halomonadaceae;Other	0	0.00304054	0	0	0	0	0.000456986	0	0	0.000450315	0	0	0	0	0.000123107	0	0.000150864	0	0	0	0	0.000116171	0.000282326	0.000161238	0.00114242	0.00047749	0.000145043	0	0	0	0.00202952	0
k__Bacteria;p__Proteobacteria;c__Gammaproteobacteria;o__Oceanospirillales;f__Halomonadaceae;g__	0	0	0	0	0	0	0	0	0	0	0	0	0	0	0	0	0	0	0	0	0	0	0	0	0	0.000204638	7.25216e-05	0	0	0	0	0
k__Bacteria;p__Proteobacteria;c__Gammaproteobacteria;o__Oceanospirillales;f__Halomonadaceae;g__Halomonas	0	0.00456081	0	0	0	0.000125368	0.000228493	0	0	0.00090063	0	0.000948167	0	0	0.000369322	0	0.000226296	0	0	0	0	0.000116171	0	0.000806192	0	0	0	0	0	0	6.15006e-05	0
k__Bacteria;p__Proteobacteria;c__Gammaproteobacteria;o__PYR10d3;f__;g__	0	0	0	0	0	0.000250737	0.00034274	0	0	0	0	0	0.000639304	0.000294681	0.00110797	0.000864902	0.00143321	0.00021751	0.000198847	0	0	0	0	0	0	0	0	0	0	0.00064707	0.00485855	0.0022858
k__Bacteria;p__Proteobacteria;c__Gammaproteobacteria;o__Pasteurellales;f__Pasteurellaceae;g__Haemophilus	0	0	0	0	0	0	0	0	0	0	0	0	0	0	6.15536e-05	0	0	0	0	0	0	0	0	0.000483715	0	0	0	0	0	0	0	0
k__Bacteria;p__Proteobacteria;c__Gammaproteobacteria;o__Pseudomonadales;f__Moraxellaceae;g__Acinetobacter	0	0.00557432	0.00224156	0	0	0.000376105	0.00034274	0	0	0.00195137	0.00209754	0.00474083	0	0	0.000307768	0.00380557	0	0	0	0.00108722	0.00136799	0.000116171	0.00112931	0.0151564	0.0186596	0.000272851	0	0	0	0.000184877	0.0107626	0.000394104
k__Bacteria;p__Proteobacteria;c__Gammaproteobacteria;o__Pseudomonadales;f__Moraxellaceae;g__Enhydrobacter	0	0.00118243	0.000263713	0	0	0	0	0	0	0.00060042	0.00104877	0.000632111	0	0	0	0.00017298	0	0	0	0	0.000113999	0	0.000282326	0.00274105	0.00247525	0	0	0	0	0	0	0
k__Bacteria;p__Proteobacteria;c__Gammaproteobacteria;o__Pseudomonadales;f__Pseudomonadaceae;Other	0.000991408	0.0155405	0.0109441	0.000155642	0	0.00576694	0.00411288	0	0	0.000750525	0.00104877	0.000316056	0	0	6.15536e-05	0	0	0	0	0	0.000113999	0.00999071	0	0	0	0	7.25216e-05	0	0	0.000184877	0.000676507	0.000236463
k__Bacteria;p__Proteobacteria;c__Gammaproteobacteria;o__Pseudomonadales;f__Pseudomonadaceae;g__Pseudomonas	0.000991408	0.00945946	0.0117352	0	0	0.000250737	0.000685479	0	0	0.00795557	0.00419507	0.00316056	0	0	0	0	0.000150864	0.000108755	0	0.043368	0.0433197	0.00766729	0.000282326	0	0	0	0.000290086	0	0	0.000184877	0.000369004	0.000236463
k__Bacteria;p__Proteobacteria;c__Gammaproteobacteria;o__Thiohalorhabdales;f__Thiohalorhabdaceae;g__Thiohalorhabdus	0	0	0	0	0	0	0	0	0	0	0	0	0	0	0	0	0	0	0	0	0	0	0	0.000161238	0	6.82128e-05	0	0	0	0	0	0
k__Bacteria;p__Proteobacteria;c__Gammaproteobacteria;o__Thiotrichales;f__Piscirickettsiaceae;g__Cycloclasticus	0	0	0	0	0	0	0	0	0	0	0	0	0	0	0	0	0	0	0	0	0	0	0	0	0	0	0	0	0	0	0.00209102	0
k__Bacteria;p__Proteobacteria;c__Gammaproteobacteria;o__Thiotrichales;f__Piscirickettsiaceae;g__Methylophaga	0	0	0	0	0	0	0	0	0	0	0	0	0	0	0	0	0	0	0	0	0	0	0	0.000483715	0.000190404	0.00047749	0	0	0	0	0	0
k__Bacteria;p__Proteobacteria;c__Gammaproteobacteria;o__Thiotrichales;f__Piscirickettsiaceae;g__Thiomicrospira	0	0	0	0	0	0	0	0	0	0	0	0	0	0	0	0	0	0	0	0	0	0	0	0.000322477	0.000380807	0	0	0	0	0	0	0
k__Bacteria;p__Proteobacteria;c__Gammaproteobacteria;o__Thiotrichales;f__Thiotrichaceae;g__Leucothrix	0	0	0	0	0	0	0	0	0	0	0	0	0	0	0	0	0	0	0	0	0	0	0	0	0	0	0	0.000778109	0.000857948	0	0	7.88208e-05
k__Bacteria;p__Proteobacteria;c__Gammaproteobacteria;o__Vibrionales;f__Vibrionaceae;g__Vibrio	0	0	0	0	0	0	0	0	0	0	0	0	0	0	0	0	0	0	0	0	0	0	0.000282326	0.000161238	0	0	0	0	0	0	0	0
k__Bacteria;p__Proteobacteria;c__Gammaproteobacteria;o__Xanthomonadales;Other;Other	0	0	0	0	0	0	0	0	0	0	0	0	0	0.000147341	0.000123107	0	0.000150864	0.00021751	0	0	0	0	0	0	0	0	0	0	0	0	0	0
k__Bacteria;p__Proteobacteria;c__Gammaproteobacteria;o__Xanthomonadales;f__;g__	0.0142102	0.000337838	0.00197785	0.00653696	0.00721234	0.00169247	0.00205644	0.0070159	0.00656136	0.00090063	0	0.00126422	0.00127861	0.000147341	0.000923304	0.00103788	0.000452591	0.00021751	0	0	0	0	0	0.000161238	0.00361767	0.0068895	0.00420625	0.0487615	0.0578502	0.000277316	0.000738007	0.00212816
k__Bacteria;p__Proteobacteria;c__Gammaproteobacteria;o__Xanthomonadales;f__Sinobacteraceae;Other	0	0	0.00039557	0.000466926	0.000167729	6.26841e-05	0	0.000467727	0.000243013	0	0	0	0.00677663	0.00353617	0.00295457	0.00311365	0.00279098	0.0120718	0.00914695	0.000120802	0	0	0	0	0	0	0	0	0	0	6.15006e-05	0
k__Bacteria;p__Proteobacteria;c__Gammaproteobacteria;o__Xanthomonadales;f__Sinobacteraceae;g__	0.0214805	0.000168919	0.00131857	0.050428	0.0394163	0.00325958	0.00308466	0.0142657	0.0121507	0.002852	0.00419507	0.00474083	0.0154712	0.0179755	0.0108334	0.0171251	0.0154635	0.0333877	0.0226685	0.00773134	0.00581395	0.00627323	0	0	0	0	0	0	0	0	0	0
k__Bacteria;p__Proteobacteria;c__Gammaproteobacteria;o__Xanthomonadales;f__Sinobacteraceae;g__Hydrocarboniphaga	0	0	0	0	0	0	0	0	0	0	0	0	0	0	0	0	0	0.000435019	0	0	0	0	0	0	0	0	0	0	0	0	0	0
k__Bacteria;p__Proteobacteria;c__Gammaproteobacteria;o__Xanthomonadales;f__Sinobacteraceae;g__Steroidobacter	0.000330469	0	0	0.000155642	0.000838645	0	0	0.00327409	0.00510328	0.00105074	0.000524384	0.00158028	0	0	0	0	0	0.000326264	0	0	0	0.000116171	0	0	0	0	0	0	0	0	0	0
k__Bacteria;p__Proteobacteria;c__Gammaproteobacteria;o__Xanthomonadales;f__Xanthomonadaceae;Other	0.00396563	0.000168919	0.000263713	0.000622568	0.000670916	0.00075221	0.000685479	0.00631431	0.00461725	0.00195137	0.00996329	0.00189633	0	0	0	0	0	0.00717781	0.00477232	0.0282677	0.0453716	0.196329	0	0	0	0	0.00551164	0	0	0.000369754	0.00295203	0.000472925
k__Bacteria;p__Proteobacteria;c__Gammaproteobacteria;o__Xanthomonadales;f__Xanthomonadaceae;g__	0.00264375	0	0	0.0029572	0.00201275	6.26841e-05	0	0.00327409	0.00315917	0.000450315	0	0.000632111	0.000255722	0.000442022	0.000184661	0.00017298	7.54318e-05	0.000435019	0	0	0	0.000348513	0	0	0	0	0	0	0	0	0	0
k__Bacteria;p__Proteobacteria;c__Gammaproteobacteria;o__Xanthomonadales;f__Xanthomonadaceae;g__Arenimonas	0	0	0	0.000933852	0.000503187	0	0	0	0	0	0	0	0	0	0	0.000345961	7.54318e-05	0	0	0	0	0	0	0	0	0	0	0	0	0	0	0
k__Bacteria;p__Proteobacteria;c__Gammaproteobacteria;o__Xanthomonadales;f__Xanthomonadaceae;g__Dokdonella	0	0	0	0	0	0	0	0	0.000486027	0	0	0	0	0	0	0	0	0	0	0	0	0	0	0	0	0	0	0	0	0	0	0
k__Bacteria;p__Proteobacteria;c__Gammaproteobacteria;o__Xanthomonadales;f__Xanthomonadaceae;g__Dyella	0	0	0	0	0	0	0	0	0	0	0	0	0	0	0	0	0	0	0	0	0	0.000348513	0	0	0	0	0	0	0	0	0	0
k__Bacteria;p__Proteobacteria;c__Gammaproteobacteria;o__Xanthomonadales;f__Xanthomonadaceae;g__Lysobacter	0.000330469	0	0.000131857	0.000466926	0.000167729	0.000125368	0	0.005145	0.00243013	0.000750525	0.00209754	0.000632111	0	0	0	0	0	0.000108755	0	0	0	0	0	0	0	0	0	0	0	0	0	0
k__Bacteria;p__Proteobacteria;c__Gammaproteobacteria;o__Xanthomonadales;f__Xanthomonadaceae;g__Pseudoxanthomonas	0.000330469	0	0.000131857	0	0	0	0	0.00304022	0.00145808	0.000150105	0	0	0	0.000147341	0	0	0	0.000435019	0.00119308	0	0	0	0	0.000161238	0	0	0	0	0	0	0.000369004	0
k__Bacteria;p__Proteobacteria;c__Gammaproteobacteria;o__Xanthomonadales;f__Xanthomonadaceae;g__Rhodanobacter	0	0	0	0	0	0	0	0	0	0	0	0	0	0	0	0	0	0.0011963	0.00139193	0	0	0	0	0	0	0	0	0	0	0	0	0
k__Bacteria;p__Proteobacteria;c__Gammaproteobacteria;o__Xanthomonadales;f__Xanthomonadaceae;g__Stenotrophomonas	0	0	0	0	0.000167729	0.001191	0.000114247	0	0	0.000150105	0.00209754	0	0	0	6.15536e-05	0.00017298	0	0.0156607	0.0133227	0	0	0.000348513	0	0.000161238	0	0	0	0	0	0.000462193	0.00239852	0.000236463
k__Bacteria;p__Proteobacteria;c__Gammaproteobacteria;o__Xanthomonadales;f__Xanthomonadaceae;g__Thermomonas	0.000991408	0	0.000131857	0.00217899	0.00167729	0.000188052	0	0.00491113	0.00388821	0.00225158	0.00157315	0.00379267	0	0	0	0	0	0.0021751	0.00159077	0	0.000113999	0.0534387	0.000282326	0.000161238	0	0	0.000797737	0	0	0	0.000123001	0
k__Bacteria;p__SAR406;c__AB16;o__;f__;g__	0	0	0	0	0	0	0	0	0	0	0	0	0	0	0	0	0	0	0	0	0	0	0	0	0	0.000341064	0.000652694	0	0	0	0	0
k__Bacteria;p__SAR406;c__AB16;o__Arctic96B-7;f__A714017;g__so4B24	0	0	0	0	0	0	0	0	0	0	0	0	0	0	0	0	0	0	0	0	0	0	0	0	0	0	0	0	0.000122564	0	0	0
k__Bacteria;p__SBR1093;c__VHS-B5-50;o__;f__;g__	0	0.000168919	0.000131857	0	0	0.000564157	0.00102822	0	0	0	0	0	0.0300473	0.0185649	0.0208051	0.0114167	0.0180282	0.0187058	0.0113343	0.000966417	0.00148199	0.00267193	0	0	0	0	7.25216e-05	0.00350149	0.00392205	0.0126641	0.00522755	0.0130054
k__Bacteria;p__SC4;c__;o__;f__;g__	0	0	0	0	0.000167729	0	0	0	0	0	0	0	0	0	0	0	7.54318e-05	0	0	0	0	0	0	0	0	0	0	0	0	0	0	0
k__Bacteria;p__SR1;c__;o__;f__;g__	0.000660939	0	0	0.000466926	0.000503187	0	0	0	0	0	0	0	0	0	0	0	0	0	0	0	0	0	0	0	0	0	0	0	0	0	0	0
k__Bacteria;p__Spirochaetes;c__Spirochaetes;Other;Other;Other	0	0	0	0.000622568	0.00134183	0	0	0	0	0	0	0	0.00115075	0.00162075	0.000861751	0.000345961	7.54318e-05	0	0	0	0	0	0.000282326	0.000806192	0.00114242	0.000886767	0.00116035	0.000129685	0.000490256	0	0	0
k__Bacteria;p__Spirochaetes;c__Spirochaetes;o__;f__;g__	0	0	0	0	0	0	0	0	0	0	0	0	0	0.000147341	0	0	7.54318e-05	0	0	0	0	0	0.000282326	0.000161238	0.000571211	0.000341064	0.000725216	0.000518739	0.000735384	0	0	0
k__Bacteria;p__Spirochaetes;c__Spirochaetes;o__M2PT2-76;f__;g__	0	0	0	0.000466926	0.000503187	0	0	0	0	0	0	0	0	0.000147341	0	0	0	0	0	0	0	0	0	0	0	0	0	0	0	0	0	0
k__Bacteria;p__Spirochaetes;c__Spirochaetes;o__Sphaerochaetales;f__;g__	0	0	0	0	0	0	0	0	0	0	0	0	0	0	0	0	0	0	0	0	0	0	0	0	0.000380807	6.82128e-05	0.000362608	0	0	0	0	0
k__Bacteria;p__Spirochaetes;c__Spirochaetes;o__Sphaerochaetales;f__Sphaerochaetaceae;g__	0	0	0	0.000311284	0	0	0	0	0	0	0	0	0	0	0	0	0	0	0	0	0	0	0	0	0	0	0	0	0	0	0	0
k__Bacteria;p__Spirochaetes;c__Spirochaetes;o__Spirochaetales;f__Spirochaetaceae;Other	0	0	0	0.000155642	0.000335458	0	0	0	0	0	0	0	0.000767165	0.000294681	0.000738643	0.00017298	0.000301727	0	0	0	0	0	0	0.000483715	0.000380807	0	0.000217565	0	0	0	0	0
k__Bacteria;p__Spirochaetes;c__Spirochaetes;o__Spirochaetales;f__Spirochaetaceae;g__	0	0	0	0	0	0	0	0	0	0	0	0	0	0	0	0	0	0	0	0	0	0	0	0.000806192	0.000571211	0.000613915	0.00275582	0.00025937	0.000367692	0	0	0
k__Bacteria;p__Spirochaetes;c__Spirochaetes;o__Spirochaetales;f__Spirochaetaceae;g__Spirochaeta	0.000660939	0	0	0.000155642	0.0011741	6.26841e-05	0	0	0.000243013	0	0	0	0.00383583	0.00633564	0.003447	0.00536239	0.00573282	0	0	0	0	0	0	0.00112867	0.000571211	0.000204638	0.00094278	0.00376086	0.00294154	9.24385e-05	0	7.88208e-05
k__Bacteria;p__Spirochaetes;c__Spirochaetes;o__Spirochaetales;f__Spirochaetaceae;g__Treponema	0.00363516	0.000168919	0	0.00451362	0.00972828	0.000188052	0	0	0	0	0	0	0.00741593	0.0061883	0.000923304	0.000345961	0.000452591	0	0	0	0	0	0	0	0	0	0	0	0	0	0	0
k__Bacteria;p__Spirochaetes;c__Spirochaetes;o__Spirochaetales;f__Spirochaetaceae;g__za29	0	0	0	0	0	0	0	0	0	0	0	0	0.00242936	0.00162075	0.00135418	0.00207577	0.000980614	0	0	0	0	0	0	0	0	0	0	0	0	0	0	0
k__Bacteria;p__Spirochaetes;c__WWE1;o__[Cloacamonales];f__MSBL8;g__	0	0	0	0	0	0	0	0	0	0	0	0	0.000255722	0	0	0	0	0	0	0	0	0	0	0	0	0	0	0	0	0	0	0
k__Bacteria;p__Spirochaetes;c__WWE1;o__[Cloacamonales];f__SHA-116;g__	0	0	0	0	0	0	0	0	0	0	0	0	0.00434727	0.000147341	0	0	0	0	0	0	0	0	0	0	0	0	0	0	0	0	0	0
k__Bacteria;p__Spirochaetes;c__WWE1;o__[Cloacamonales];f__[Cloacamonaceae];g__W22	0	0	0	0	0	0	0	0	0	0	0	0	0.000255722	0	0	0	0	0	0	0	0	0	0	0	0	0	0	0	0	0	0	0
k__Bacteria;p__Spirochaetes;c__[Brachyspirae];o__[Brachyspirales];f__A0-023;g__	0	0	0	0	0	0	0	0	0	0	0	0	0	0	0	0	0	0	0	0	0	0	0	0	0.000190404	6.82128e-05	0	0	0	0	0	0
k__Bacteria;p__Spirochaetes;c__[Brachyspirae];o__[Brachyspirales];f__Brachyspiraceae;g__	0	0	0	0	0	0	0	0	0	0	0	0	0.00153433	0.000294681	6.15536e-05	0	0.000150864	0	0	0	0	0	0	0	0	0	0	0	0	0	0	0
k__Bacteria;p__Spirochaetes;c__[Leptospirae];o__[Leptospirales];f__Leptospiraceae;Other	0	0	0	0.000155642	0.000167729	0	0	0	0	0	0	0	0	0	0	0	0	0	0	0	0	0	0	0	0	0	0	0	0	0	0	0
k__Bacteria;p__Spirochaetes;c__[Leptospirae];o__[Leptospirales];f__Leptospiraceae;g__	0	0.00118243	0.000922996	0	0	0.000313421	0.00148521	0	0	0	0	0	0	0	0	0	0	0	0	0	0	0	0	0	0	0	0	0	0	0	0	0
k__Bacteria;p__Spirochaetes;c__[Leptospirae];o__[Leptospirales];f__Leptospiraceae;g__Leptospira	0.000991408	0	0	0	0	0	0	0	0	0	0	0	0	0	0	0	0	0	0	0	0	0	0	0	0	0	0	0	0	0	0	0
k__Bacteria;p__Spirochaetes;c__[Leptospirae];o__[Leptospirales];f__Sediment-4;Other	0	0	0	0	0	0	0	0	0	0	0	0	0	0	0.000123107	0.000345961	0.000226296	0	0	0	0	0	0	0	0.000380807	0.000136426	0	0	0	0	0	0
k__Bacteria;p__Spirochaetes;c__[Leptospirae];o__[Leptospirales];f__Sediment-4;g__	0	0	0	0	0	0	0	0	0	0	0	0	0.00127861	0.000294681	0.00190816	0.00259471	0.00158407	0	0	0	0	0	0	0	0	0	0	0	0	0	0	0
k__Bacteria;p__Synergistetes;c__Synergistia;o__Synergistales;f__Dethiosulfovibrionaceae;g__HA73	0	0	0	0	0	0	0	0	0	0	0	0	0.000127861	0.000147341	6.15536e-05	0	0	0	0	0	0	0	0	0	0	0	0	0	0	0	0	0
k__Bacteria;p__Synergistetes;c__Synergistia;o__Synergistales;f__TTA_B6;g__E6	0	0	0	0	0	0	0	0	0	0	0	0	0.00127861	0.00132606	0.00190816	0.00103788	0.00082975	0	0	0	0	0	0	0	0	0	0	0	0	0	0	0
k__Bacteria;p__Synergistetes;c__Synergistia;o__Synergistales;f__Thermovirgaceae;g__	0	0	0	0	0	0	0	0	0	0	0	0	0	0.000147341	0.000615536	0.00103788	0.000452591	0	0	0	0	0	0	0	0.000190404	0.000272851	7.25216e-05	0	0	0	0	0
k__Bacteria;p__TM6;Other;Other;Other;Other	0	0.000337838	0.000131857	0	0	0.000877578	0.000228493	0	0	0	0	0	0	0	0	0	0	0	0	0	0	0	0.00112931	0.00128991	0.000380807	0	0	0	0.000122564	0	0	7.88208e-05
k__Bacteria;p__TM6;c__SBRH58;o__;f__;g__	0	0	0	0	0	0	0	0	0	0	0	0	0	0	0	0	0	0	0	0	0	0	0	0.000483715	0.000380807	0.000204638	0	0.0016859	0.000735384	0	6.15006e-05	7.88208e-05
k__Bacteria;p__TM6;c__SJA-4;o__;f__;g__	0	0.0111486	0.00474684	0.000155642	0.000167729	0.0120354	0.00559808	0.00070159	0	0.000450315	0	0.000316056	0.000127861	0.000442022	0.000430875	0.0017298	0.000678887	0.000978793	0.00139193	0	0	0	0.00846979	0.00370848	0.00323686	0.00150068	0.00130539	0.00025937	0.0013482	0.00314291	0.00350554	0.00441397
k__Bacteria;p__TM7;Other;Other;Other;Other	0	0	0	0	0	0	0	0	0	0	0	0	0	0	0	0	0	0	0	0	0	0	0.013834	0.0125766	0	0.000136426	0.000217565	0.000129685	0.000490256	0	0	0
k__Bacteria;p__TM7;c__;o__;f__;g__	0	0	0	0	0	0	0	0.000467727	0	0.000150105	0	0	0	0	0	0	0	0	0	0	0	0	0.00141163	0.000161238	0.000190404	0	0	0.000389055	0.000367692	0	0	0
k__Bacteria;p__TM7;c__MJK10;o__;f__;g__	0	0	0	0	0	6.26841e-05	0.000114247	0	0	0	0	0	0	0	0	0	0	0	0	0	0	0	0	0	0	0	0	0	0	0	0	0
k__Bacteria;p__TM7;c__TM7-1;o__;f__;g__	0.000330469	0	0	0.00202335	0.00100637	0	0.000228493	0.000233863	0.00145808	0.00120084	0	0	0	0	0	0	0	0.0011963	0.00139193	0	0	0	0.00367024	0.0020961	0.000190404	6.82128e-05	0.000290086	0	0.000245128	0	0	0
k__Bacteria;p__TM7;c__TM7-3;Other;Other;Other	0.000991408	0	0	0	0	0	0	0.000233863	0	0.000150105	0	0	0	0	0	0	0	0	0.000397693	0	0	0	0.000846979	0.000644953	0.000380807	0.000136426	0	0	0	0	0	0
k__Bacteria;p__TM7;c__TM7-3;o__;f__;g__	0	0	0	0	0	0	0	0	0	0	0	0	0	0	0	0	0	0.00021751	0.000198847	0	0	0	0	0	0	0	0	0	0	0	0	0
k__Bacteria;p__TM7;c__TM7-3;o__EW055;f__;g__	0	0	0	0.000155642	0	0	0	0.000233863	0	0	0	0	0	0	0	0	0	0.00804785	0.00517001	0.000120802	0	0	0	0	0	0	0	0	0	0	0	0
k__Bacteria;p__Tenericutes;c__Mollicutes;o__;f__;g__	0	0	0	0.000311284	0	0	0	0	0	0	0	0	0	0	0	0	0	0	0	0	0	0	0	0	0	0	0	0.00025937	0.000122564	0	0	0
k__Bacteria;p__Tenericutes;c__Mollicutes;o__Acholeplasmatales;f__Acholeplasmataceae;g__	0	0	0	0.000155642	0.000335458	0	0	0	0	0	0	0	0	0	0	0	0	0	0	0	0	0	0	0	0	0	0	0	0	0	0	0
k__Bacteria;p__Tenericutes;c__Mollicutes;o__Acholeplasmatales;f__Acholeplasmataceae;g__Acholeplasma	0	0	0	0	0.000670916	0	0	0	0	0	0	0	0	0.000147341	0	0	0.000150864	0	0	0	0	0	0	0	0	0	0	0	0	0	0	0
k__Bacteria;p__Thermi;c__Deinococci;o__Deinococcales;f__Deinococcaceae;g__Deinococcus	0	0	0	0	0	6.26841e-05	0.000114247	0	0	0	0	0	0	0.000589362	0.000184661	0.000518941	0.000301727	0	0	0	0	0	0	0	0.00266565	0.0042292	0.00377112	0.00207496	0.00122564	0.00064707	0.000307503	0.00173406
k__Bacteria;p__Thermi;c__Deinococci;o__Thermales;f__Thermaceae;g__Meiothermus	0	0	0	0	0	0	0	0	0	0	0.00104877	0	0	0	0	0	0	0	0	0	0	0	0	0	0	0	0	0	0	9.24385e-05	0.000492005	0
k__Bacteria;p__Thermotogae;c__Thermotogae;o__Thermotogales;f__Thermotogaceae;g__	0	0	0	0	0	0	0	0	0	0	0	0	0	0	0	0	0	0	0	0	0	0	0.00564653	0.00161238	0.000761615	0.000341064	0.000435129	0	0	0	0	0
k__Bacteria;p__Thermotogae;c__Thermotogae;o__Thermotogales;f__Thermotogaceae;g__Fervidobacterium	0	0	0	0	0	0	0	0	0	0	0	0	0	0	0	0	0	0	0	0	0	0	0	0	0	0	0	0	0	0	0	0
k__Bacteria;p__Thermotogae;c__Thermotogae;o__Thermotogales;f__Thermotogaceae;g__Kosmotoga	0	0	0	0	0	0	0	0	0	0	0	0	0.00575374	0.00486224	0.00714022	0.0102058	0.00626084	0	0	0	0	0	0	0	0	6.82128e-05	0	0	0	0	0	0
k__Bacteria;p__Verrucomicrobia;Other;Other;Other;Other	0.000330469	0.00152027	0.000131857	0	0.000167729	0	0.00034274	0	0	0	0	0	0	0	0	0	0	0	0	0	0	0	0.000846979	0.000806192	0	0	0	0	0	0	0.00141451	0
k__Bacteria;p__Verrucomicrobia;c__Opitutae;Other;Other;Other	0	0	0	0.000311284	0.0011741	0	0	0	0	0	0	0	0	0	0	0	0	0	0	0	0	0	0	0	0	0.000204638	0.000145043	0	0	0.000369754	0.00153752	0.000630567
k__Bacteria;p__Verrucomicrobia;c__Opitutae;o__;f__;g__	0.000991408	0	0	0	0	0	0	0	0	0	0	0	0	0	0	0	0	0	0	0	0	0	0	0.000161238	0	0.000613915	0.000290086	0	0.000857948	0.000462193	6.15006e-05	0.000315283
k__Bacteria;p__Verrucomicrobia;c__Opitutae;o__Opitutales;Other;Other	0.000330469	0	0	0	0.000335458	0	0.000114247	0	0	0.00240168	0.0031463	0.00347661	0	0	0	0	0	0	0	0	0	0	0	0	0	0	0	0	0	0	0	0
k__Bacteria;p__Verrucomicrobia;c__Opitutae;o__Opitutales;f__;g__	0.000330469	0.00608108	0.00369198	0.000466926	0.000167729	0.000125368	0.000456986	0	0	0	0	0	0	0	0	0	0	0	0	0	0	0	0	0	0	6.82128e-05	0.000217565	0.000389055	0.000245128	0	0.000430504	7.88208e-05
k__Bacteria;p__Verrucomicrobia;c__Opitutae;o__Opitutales;f__Opitutaceae;Other	0	0	0	0.000155642	0.000167729	0	0	0.000467727	0.000486027	0.00030021	0	0	0	0	0	0	0	0.000326264	0	0.00531529	0.00490196	0.00697026	0	0	0	0	0.000145043	0	0	0	0	0
k__Bacteria;p__Verrucomicrobia;c__Opitutae;o__Opitutales;f__Opitutaceae;g__	0.000991408	0.000337838	0.00039557	0.00124514	0.000838645	0	0.000114247	0.000233863	0.000243013	0.00030021	0	0.000316056	0.000255722	0	0	0	0.000150864	0	0	0	0	0.00139405	0	0	0	0	7.25216e-05	0	0	0	0	0
k__Bacteria;p__Verrucomicrobia;c__Opitutae;o__Opitutales;f__Opitutaceae;g__Opitutus	0.0042961	0.000675676	0.000527426	0.00217899	0.00318685	0.000564157	0.000228493	0.00210477	0.00315917	0.00180126	0.00367069	0.00442478	0.000127861	0	0	0	0	0.000108755	0.000397693	0.000845615	0.00444596	0.00162639	0	0	0	0	0	0	0.000245128	0	0	0
k__Bacteria;p__Verrucomicrobia;c__Opitutae;o__Puniceicoccales;f__Puniceicoccaceae;Other	0	0	0	0	0	0	0	0	0	0	0	0	0	0	0	0	0	0	0	0	0	0	0.000564653	0.000483715	0	0	0	0	0	0	0	0
k__Bacteria;p__Verrucomicrobia;c__Opitutae;o__[Pelagicoccales];f__[Pelagicoccaceae];g__Pelagicoccus	0	0	0	0	0	0	0	0	0	0	0	0	0	0	0	0	0	0	0	0	0	0	0	0	0	0	0	0.000389055	0.000490256	0	0	0
k__Bacteria;p__Verrucomicrobia;c__Verruco-5;Other;Other;Other	0	0	0	0.000622568	0.000335458	0	0	0	0	0	0	0	0	0	0	0	0	0	0	0	0	0	0	0.000322477	0.000571211	0	0.000145043	0.000129685	0	0	0	0
k__Bacteria;p__Verrucomicrobia;c__Verruco-5;o__LD1-PB3;Other;Other	0	0	0	0	0	0	0	0	0	0	0	0	0.000383583	0.000147341	0	0	7.54318e-05	0	0	0	0	0	0	0	0	0	0	0	0	0	0	0
k__Bacteria;p__Verrucomicrobia;c__Verruco-5;o__LD1-PB3;f__;g__	0.000991408	0	0	0.000155642	0.000503187	0	0	0	0	0	0	0	0.000127861	0.000442022	0	0	0	0	0	0	0	0	0.00169396	0.000483715	0	0	0	0	0	0	0	0
k__Bacteria;p__Verrucomicrobia;c__Verruco-5;o__LD1-PB3;f__LD1-PA34;g__	0	0	0	0	0	0	0	0	0	0	0	0	0	0	0	0	0	0	0	0	0	0	0	0	0	0	0	0	0	0	0	0
k__Bacteria;p__Verrucomicrobia;c__Verruco-5;o__R76-B128;f__;g__	0.000330469	0	0	0	0.000335458	0	0	0	0	0	0	0	0	0	0	0	0	0	0	0	0	0	0	0	0.00456969	0.000682128	0.00152295	0	0	0	0	0
k__Bacteria;p__Verrucomicrobia;c__Verruco-5;o__WCHB1-41;Other;Other	0	0	0	0	0	0	0	0	0	0	0	0	0	0	6.15536e-05	0	7.54318e-05	0	0	0	0	0	0	0	0	0	0	0	0	0	0	0
k__Bacteria;p__Verrucomicrobia;c__Verruco-5;o__WCHB1-41;f__;g__	0	0	0	0	0	0	0	0	0	0	0	0	0	0	0.000184661	0.00017298	7.54318e-05	0	0	0	0	0	0.00903444	0.00241857	0.00380807	0.000613915	0	0	0	0	0	0
k__Bacteria;p__Verrucomicrobia;c__Verrucomicrobiae;o__Verrucomicrobiales;f__Verrucomicrobiaceae;Other	0	0.000168919	0	0	0	6.26841e-05	0	0	0	0.000150105	0	0	0	0	0	0	0	0	0	0	0	0	0	0	0.000190404	6.82128e-05	0	0	0	0	0	0
k__Bacteria;p__Verrucomicrobia;c__Verrucomicrobiae;o__Verrucomicrobiales;f__Verrucomicrobiaceae;g__	0	0	0	0.000311284	0	6.26841e-05	0.000114247	0	0	0	0	0	0	0	0	0	0	0	0	0	0	0	0	0	0	0	0	0	0	0	0.000123001	0
k__Bacteria;p__Verrucomicrobia;c__Verrucomicrobiae;o__Verrucomicrobiales;f__Verrucomicrobiaceae;g__Luteolibacter	0	0	0	0	0.000335458	0	0	0	0	0	0	0	0	0	0	0	0	0	0	0	0	0	0	0.000161238	0.000571211	0	0	0	0	0	0	0
k__Bacteria;p__Verrucomicrobia;c__Verrucomicrobiae;o__Verrucomicrobiales;f__Verrucomicrobiaceae;g__MSBL3	0	0	0	0	0	0	0	0	0	0	0	0	0	0	0	0	0	0	0	0	0	0	0	0	0	0	0	0	0	0	0	0
k__Bacteria;p__Verrucomicrobia;c__Verrucomicrobiae;o__Verrucomicrobiales;f__Verrucomicrobiaceae;g__Verrucomicrobium	0	0	0	0.000311284	0	0	0	0	0	0	0	0	0	0	0	0	0	0	0	0	0	0	0	0	0.000190404	0.000136426	0	0	0	0	0	0
k__Bacteria;p__Verrucomicrobia;c__[Methylacidiphilae];o__;f__;g__	0	0	0	0	0	0.00106563	0.00034274	0	0	0	0	0	0	0	0	0	0	0	0	0	0	0	0	0	0	0	0	0	0	0	0	0
k__Bacteria;p__Verrucomicrobia;c__[Methylacidiphilae];o__S-BQ2-57;f__;g__	0	0.000844595	0.000263713	0	0	0	0	0	0	0	0	0	0	0	0	0	0	0	0	0	0	0	0	0	0	0	0	0	0	0	0	0
k__Bacteria;p__Verrucomicrobia;c__[Pedosphaerae];Other;Other;Other	0	0	0	0	0.000167729	0	0	0	0	0	0	0	0	0	0	0	0	0	0	0	0	0	0	0	0	0	0	0	0	0	0	0
k__Bacteria;p__Verrucomicrobia;c__[Pedosphaerae];o__[Pedosphaerales];Other;Other	0	0.00202703	0.000527426	0.000155642	0	0.000376105	0.000913972	0.000467727	0	0.00165116	0.00104877	0.00221239	0	0	0	0	0	0	0	0.00169123	0.000683995	0.000348513	0	0	0.000380807	0.000272851	0.000145043	0	0	0	0	0
k__Bacteria;p__Verrucomicrobia;c__[Pedosphaerae];o__[Pedosphaerales];f__;g__	0	0	0	0.000311284	0.000167729	6.26841e-05	0.000913972	0	0	0.000450315	0.00157315	0.00126422	0	0	0.000246214	0.000864902	0.00082975	0	0	0.000483209	0.000227998	0	0	0	0	0	0	0	0	0	0	0
k__Bacteria;p__Verrucomicrobia;c__[Pedosphaerae];o__[Pedosphaerales];f__Ellin515;g__	0.000330469	0.00118243	0.000131857	0.00077821	0.000838645	0.000376105	0.00125671	0.000467727	0	0.00195137	0.00576822	0.00379267	0	0	0	0	0.000150864	0.000108755	0.000198847	0.00954337	0.0112859	0.00383364	0	0	0	0	0	0	0	0	0	0
k__Bacteria;p__Verrucomicrobia;c__[Pedosphaerae];o__[Pedosphaerales];f__Ellin517;g__	0	0	0	0	0	0	0	0	0	0.000150105	0.000524384	0.000316056	0	0	0	0	0	0	0	0	0	0	0	0	0	0	0	0	0	0	0	0
k__Bacteria;p__Verrucomicrobia;c__[Pedosphaerae];o__[Pedosphaerales];f__auto67_4W;g__	0	0.00388514	0.000791139	0	0	0.000188052	0.00034274	0	0	0.00030021	0	0.000316056	0	0	0	0	0	0	0	0	0	0	0	0	0	0	0	0	0	0	0	0
k__Bacteria;p__Verrucomicrobia;c__[Spartobacteria];o__[Chthoniobacterales];f__[Chthoniobacteraceae];g__	0	0	0	0.000155642	0.000167729	0	0	0	0	0	0	0	0	0	0	0	0	0	0	0	0	0	0	0	0	0	0	0	0	0	0	0
k__Bacteria;p__Verrucomicrobia;c__[Spartobacteria];o__[Chthoniobacterales];f__[Chthoniobacteraceae];g__Candidatus Xiphinematobacter	0	0	0	0	0	0	0	0	0	0.000150105	0.000524384	0.000316056	0	0	0	0	0	0	0	0	0	0	0	0	0	0	0	0	0	0	0	0
k__Bacteria;p__WPS-2;c__;o__;f__;g__	0	0	0	0	0	0	0	0	0	0	0	0	0	0	0	0	0.000150864	0	0	0	0	0	0	0	0	0	0	0	0	0	0	0
k__Bacteria;p__WS1;c__;o__;f__;g__	0	0.000337838	0.000263713	0.000311284	0	0.000689525	0.000456986	0.000233863	0	0	0	0.000948167	0	0	0.000800197	0.000518941	0.000528023	0	0	0	0	0	0.000282326	0	0.000190404	0.000204638	0.000507651	0	0	0	0	0
k__Bacteria;p__WS2;c__Kazan-3B-09;o__;f__;g__	0	0	0	0	0	0.000125368	0	0	0	0	0	0	0	0	0	0	0	0	0	0	0	0	0	0	0	6.82128e-05	7.25216e-05	0	0	0	0	0
k__Bacteria;p__WS2;c__SHA-109;o__;f__;g__	0	0.000168919	0.000922996	0.000155642	0.000167729	0.00570426	0.0034274	0	0	0.00360252	0.0104877	0.00790139	0	0	0	0	0	0	0	0	0	0	0.0053642	0.00145114	0	0	0.000217565	0	0	0	0	0
k__Bacteria;p__WS3;Other;Other;Other;Other	0	0	0	0	0	0	0	0	0	0	0	0	0	0	0	0	0	0	0	0	0	0	0	0	0.000571211	0.00163711	0.00319095	0	0	0	0	0
k__Bacteria;p__WS3;c__PRR-12;Other;Other;Other	0.000330469	0.000337838	0.000263713	0.000155642	0	0	0.000456986	0	0	0	0	0	0	0.000147341	0.000307768	0	0.000301727	0	0	0	0	0	0	0	0.00380807	0.003206	0.00195808	0.000907794	0.000490256	9.24385e-05	0	0.000157642
k__Bacteria;p__WS3;c__PRR-12;o__;f__;g__	0	0	0	0	0	0	0	0	0	0	0	0	0	0	0	0	0	0	0	0	0	0	0	0	0	0	0	0.000778109	0.000857948	0	0	0
k__Bacteria;p__WS3;c__PRR-12;o__GN03;Other;Other	0	0	0	0.000155642	0	6.26841e-05	0	0	0	0	0	0	0	0	0	0	0	0	0	0	0	0	0	0	0.000571211	0.00177353	0.00159547	0.000648424	0.000122564	0	0	0
k__Bacteria;p__WS3;c__PRR-12;o__GN03;f__;g__	0	0	0	0	0	0.000125368	0	0	0	0	0	0	0.000255722	0.000294681	0.0145267	0.00743816	0.0082975	0	0	0	0	0	0	0	0	0.00095498	0.000507651	0.00025937	0.00122564	0	0	0
k__Bacteria;p__WS3;c__PRR-12;o__GN03;f__KSB4;g__	0.000660939	0.000337838	0.000131857	0.000155642	0.000838645	0.000188052	0.000114247	0	0	0	0	0	0	0	0.000553983	0	0.000452591	0	0	0	0	0	0	0	0	0.000818554	0.000290086	0.00103748	0.000980512	0.0036051	0.00252153	0.000236463
k__Bacteria;p__WS3;c__PRR-12;o__LD1-PA13;f__;g__	0.00198282	0	0.000131857	0.00077821	0.000335458	0.000188052	0	0.00070159	0.00194411	0	0	0	0	0	0	0	0	0	0	0	0	0	0	0	0	0	0	0.00155622	0.000735384	0	0	0
k__Bacteria;p__WS3;c__PRR-12;o__PBS-III-9;f__;g__	0	0	0	0	0	6.26841e-05	0	0	0	0	0	0	0.00127861	0.000736703	0.000123107	0.00017298	7.54318e-05	0	0	0	0	0	0	0	0.000380807	0.000272851	0.000290086	0	0	0	0	0
k__Bacteria;p__WS3;c__PRR-12;o__SSS58A;f__;g__	0	0	0	0	0	0	0	0	0	0	0	0	0.000767165	0.00117872	0.000430875	0.000864902	0.000528023	0	0	0	0	0	0	0	0.00133283	0.00129604	0.000870259	0.000129685	0.00147077	0	6.15006e-05	0
k__Bacteria;p__WS3;c__PRR-12;o__Sediment-1;Other;Other	0	0	0	0	0	0	0.000114247	0	0	0.000150105	0.000524384	0	0	0	0	0	0	0	0	0	0	0	0	0	0.00247525	0.00245566	0.00232069	0.000129685	0	0	0	0
k__Bacteria;p__WS3;c__PRR-12;o__Sediment-1;f__;g__	0.000991408	0.000168919	0.000659283	0.000933852	0.000670916	0.00125368	0.000913972	0.00397568	0.00461725	0.0058541	0.000524384	0.0028445	0	0	0.000184661	0	7.54318e-05	0	0	0	0	0	0	0	0	0	0	0.00194527	0.00122564	0	0	0
k__Bacteria;p__WS3;c__PRR-12;o__Sediment-1;f__CV106;g__	0	0.000168919	0.000131857	0	0	0.000626841	0.00194219	0	0	0.000150105	0	0	0	0	0	0	0	0	0	0	0	0	0	0	0	0	0	0.000389055	0.000122564	0	0	0
k__Bacteria;p__WS3;c__PRR-12;o__Sediment-1;f__MSB-4E2;g__	0	0	0	0	0	0	0	0	0	0	0	0	0	0	0	0	0	0	0	0	0	0	0	0	0	0	0	0.00194527	0.00208359	0	0	0
k__Bacteria;p__WS3;c__PRR-12;o__Sediment-1;f__PRR-10;g__	0.000330469	0	0.000263713	0	0	0.000250737	0.000228493	0.00070159	0.00072904	0.000450315	0.000524384	0	0	0	0	0	0	0	0	0	0	0	0	0	0	0	0	0	0	0	0	0
k__Bacteria;p__WS3;c__PRR-12;o__wb1_H11;f__;g__	0	0.000506757	0.00105485	0	0	0.000689525	0.00125671	0	0	0	0	0	0	0	0	0	0	0	0	0	0	0	0	0	0	0	0	0.000648424	0.000735384	0	0	7.88208e-05
k__Bacteria;p__WS4;c__;o__;f__;g__	0	0	0	0	0	0.000188052	0	0	0	0	0.000524384	0.000632111	0.00102289	0.000147341	0.000246214	0	0.000226296	0	0	0	0	0	0	0	0	6.82128e-05	0	0	0	0	0	0
k__Bacteria;p__WS5;c__;o__;f__;g__	0	0	0	0	0	0	0	0	0	0	0	0	0	0	0	0	0	0	0	0	0	0	0.000282326	0.000644953	0	6.82128e-05	0	0	0	0	0	0
k__Bacteria;p__WS6;c__SC72;o__A-2AF;f__;g__	0	0	0	0	0	0	0	0	0	0	0	0	0	0	0	0	0	0	0	0	0	0	0	0.000322477	0	0	0	0	0	0	0	0
k__Bacteria;p__[Caldithrix];c__KSB1;Other;Other;Other	0	0	0	0	0	0	0	0	0	0	0	0	0	0	0	0	0	0	0	0	0	0	0	0	0	0	0	0	0.000245128	0	0	0
k__Bacteria;p__[Caldithrix];c__KSB1;o__;f__;g__	0	0	0	0	0	0	0	0	0	0	0	0	0	0	0	0	0	0	0	0	0	0	0	0	0	0	0	0	0.000735384	0	0	0
k__Bacteria;p__[Caldithrix];c__KSB1;o__GW-22;f__;g__	0	0	0	0	0	0	0	0	0	0	0	0	0.000127861	0.000147341	0	0.00017298	0	0	0	0	0	0	0	0	0.000571211	0.000682128	0.0010153	0	0	0	0	0
k__Bacteria;p__[Caldithrix];c__KSB1;o__MSB-5B5;f__;g__	0	0	0	0	0	0	0	0	0	0	0	0	0	0	0	0	0	0	0	0	0	0	0	0	0	0	0.000145043	0	0	0	0	0
k__Bacteria;p__[Caldithrix];c__KSB1;o__Ucn15732;f__;g__	0	0.00101351	0.00118671	0	0	0	0	0	0	0	0	0	0	0	0	0	0	0	0	0	0	0	0	0	0	0	0	0	0	0	0	0
